# Supplementary material for: Poly[[aqua­tris­(μ3-hexa­methyl­ene­tetra­mine-κ3 N,N′,N′′)tris­(p-toluene­sulfonato-κO)tris­ilver(I)] trihydrate]
Source: Acta Crystallogr Sect E Struct Rep Online. 2010 Nov 27;66(Pt 12):m1665–6. doi: 10.1107/S1600536810048567 (PMC3011686; doi:10.1107/S1600536810048567)
Supplement: Supplementary file 1 [file e-66-m1665-sup1.cif]

##############################################################################
###                                                                        ###
###        Electronic paper (Acta Crystallographica Section E)             ###
###                                                                        ###
##############################################################################
#                                                                            #
# This CIF contains the data in a paper accepted for publication in Acta     #
# Crystallographica Section E. It conforms to the requirements of Notes      #
# for Authors for Section E, and has been peer reviewed under the auspices   #
# of the IUCr Commission on Journals.                                        #
#                                                                            #
# Full details of the Crystallographic Information File format               #
# are given in the paper "The Crystallographic Information File (CIF):       #
# a New Standard Archive File for Crystallography" by S. R. Hall, F. H.      #
# Allen and I. D. Brown [Acta Cryst. (1991), A47, 655-685].                  #
#                                                                            #
# The current version of the core CIF dictionary is obtainable from          #
# ftp://ftp.iucr.org/pub/cif_core.dic. The current version number is 2.4.    #
#                                                                            #
# Software is freely available for graphical display of the structure(s) in  #
# this CIF.  For information consult the CIF home page http://www.iucr.org/  #
# cif/home.html                                                              #
#                                                                            #
# This file may be used for bona fide research purposes within the           #
# scientific community so long as proper attribution is given to the journal # 
# article from which it was obtained.                                        #
#                                                                            #
##############################################################################
                                             
data_I
_audit_creation_method     SHELXL-97
_chemical_name_systematic
;
Poly[[aquatris(\m~3~-hexamethylenetetramine-
\k^3^<i>N</i>,<i>N</i>',<i>N</i>'')tris(<i>p</i>-toluenesulfonato-
\k<i>O</i>)trisilver(I)] trihydrate]
;
_chemical_name_common     ?
_chemical_formula_moiety     'C39 H59 Ag3 N12 O10 S3, 3(H2 O)'
_chemical_formula_sum     'C39 H65 Ag3 N12 O13 S3'
_chemical_formula_iupac     '[Ag3 (C7 H7 O3 S)3 (C6 H12 N4)3 (H2 O)], 3H2 O'
_chemical_formula_weight     1329.82
_chemical_melting_point     ?
_symmetry_cell_setting     monoclinic
_symmetry_space_group_name_H-M     'P 21/n'
_symmetry_space_group_name_hall     '-P 2yn'
loop_
    _symmetry_equiv_pos_as_xyz
    'x, y, z'
    '-x+1/2, y+1/2, -z+1/2'
    '-x, -y, -z'
    'x-1/2, -y-1/2, z-1/2'
_cell_length_a     17.3181(5)
_cell_length_b     10.7028(3)
_cell_length_c     26.9110(11)
_cell_angle_alpha     90.00
_cell_angle_beta     95.657(3)
_cell_angle_gamma     90.00
_cell_volume     4963.7(3)
_cell_formula_units_Z     4
_cell_measurement_reflns_used     11446
_cell_measurement_theta_min     3.0
_cell_measurement_theta_max     29.3
_cell_measurement_temperature     293(2)
_exptl_crystal_description     block
_exptl_crystal_colour     colorless
_exptl_crystal_size_max     0.30
_exptl_crystal_size_mid     0.25
_exptl_crystal_size_min     0.22
_exptl_crystal_density_diffrn     1.779
_exptl_crystal_density_meas     ?
_exptl_crystal_density_method     'not measured'
_exptl_crystal_F_000     2704
_exptl_absorpt_coefficient_mu     1.372
_exptl_absorpt_correction_type     multi-scan
_exptl_absorpt_process_details
;
(CrysAlis RED; Oxford Diffraction, 2006)
;
_exptl_absorpt_correction_T_min     0.672
_exptl_absorpt_correction_T_max     0.728
_exptl_special_details
;
;
_diffrn_ambient_temperature     293(2)
_diffrn_radiation_type     MoK\a
_diffrn_radiation_wavelength     0.71073
_diffrn_radiation_source     'fine-focus sealed tube'
_diffrn_radiation_monochromator     graphite
_diffrn_measurement_device_type     'Oxford Diffraction Gemini R Ultra'
_diffrn_measurement_method     \w
_diffrn_detector_area_resol_mean     10.0
_diffrn_reflns_number     21413
_diffrn_reflns_av_R_equivalents     0.0205
_diffrn_reflns_av_sigmaI/netI     0.0436
_diffrn_reflns_theta_min     2.97
_diffrn_reflns_theta_max     29.29
_diffrn_reflns_theta_full     25.00
_diffrn_measured_fraction_theta_max     0.845
_diffrn_measured_fraction_theta_full     0.994
_diffrn_reflns_limit_h_min     -23
_diffrn_reflns_limit_h_max     19
_diffrn_reflns_limit_k_min     -13
_diffrn_reflns_limit_k_max     8
_diffrn_reflns_limit_l_min     -24
_diffrn_reflns_limit_l_max     36
_diffrn_standards_number     ?
_diffrn_standards_interval_count     ?
_diffrn_standards_interval_time     ?
_diffrn_standards_decay_%     ?
_refine_special_details
;
Refinement of <i>F</i>^2^ against ALL reflections. The weighted <i>R</i>-factor
<i>wR</i> and goodness of fit <i>S</i> are based on <i>F</i>^2^, conventional
<i>R</i>-factors <i>R</i> are based on <i>F</i>, with <i>F</i> set to zero for
negative <i>F</i>^2^. The threshold expression of <i>F</i>^2^ >
\s(<i>F</i>^2^) is used only for calculating <i>R</i>-factors(gt) <i>etc</i>.
and is not relevant to the choice of reflections for refinement.
<i>R</i>-factors based on <i>F</i>^2^ are statistically about twice as large
as those based on <i>F</i>, and <i>R</i>- factors based on ALL data will be
even larger.
;
_reflns_number_total     11446
_reflns_number_gt     7890
_reflns_threshold_expression     I>2\s(I)
_refine_ls_structure_factor_coef     Fsqd
_refine_ls_matrix_type     full
_refine_ls_R_factor_all     0.0594
_refine_ls_R_factor_gt     0.0383
_refine_ls_wR_factor_gt     0.0930
_refine_ls_wR_factor_ref     0.0972
_refine_ls_goodness_of_fit_ref     0.990
_refine_ls_restrained_S_all     0.990
_refine_ls_number_reflns     11446
_refine_ls_number_parameters     650
_refine_ls_number_restraints     12
_refine_ls_hydrogen_treatment     mixed
_refine_ls_weighting_scheme     calc
_refine_ls_weighting_details
                 'calc w=1/[\s^2^(Fo^2^)+(0.0540P)^2^] where P=(Fo^2^+2Fc^2^)/3'
_atom_sites_solution_hydrogens     geom
_atom_sites_solution_primary     direct
_atom_sites_solution_secondary     difmap
_refine_ls_shift/su_max     0.002
_refine_ls_shift/su_mean     0.000
_refine_diff_density_max     0.897
_refine_diff_density_min     -1.052
_refine_ls_extinction_method     none
_refine_ls_extinction_coef     ?
loop_
    _atom_type_symbol
    _atom_type_description
    _atom_type_scat_dispersion_real
    _atom_type_scat_dispersion_imag
    _atom_type_scat_source
    'C' 'C' 0.0033 0.0016
                         'International Tables Vol C Tables 4.2.6.8 and 6.1.1.4'
    'H' 'H' 0.0000 0.0000
                         'International Tables Vol C Tables 4.2.6.8 and 6.1.1.4'
    'O' 'O' 0.0106 0.0060
                         'International Tables Vol C Tables 4.2.6.8 and 6.1.1.4'
    'Ag' 'Ag' -0.8971 1.1015
                         'International Tables Vol C Tables 4.2.6.8 and 6.1.1.4'
    'S' 'S' 0.1246 0.1234
                         'International Tables Vol C Tables 4.2.6.8 and 6.1.1.4'
    'N' 'N' 0.0061 0.0033
                         'International Tables Vol C Tables 4.2.6.8 and 6.1.1.4'
_computing_data_collection     'CrysAlis CCD (Oxford Diffraction, 2006)'
_computing_cell_refinement     'CrysAlis CCD (Oxford Diffraction, 2006)'
_computing_data_reduction     'CrysAlis RED (Oxford Diffraction, 2006)'
_computing_structure_solution     'SHELXS97 (Sheldrick, 2008)'
_computing_structure_refinement     'SHELXL97 (Sheldrick, 2008)'
_computing_molecular_graphics     'SHELXTL-Plus (Sheldrick, 2008)'
_computing_publication_material     'SHELXL97 (Sheldrick, 2008)'
loop_
    _atom_site_type_symbol
    _atom_site_label
    _atom_site_fract_x
    _atom_site_fract_y
    _atom_site_fract_z
    _atom_site_U_iso_or_equiv
    _atom_site_adp_type
    _atom_site_calc_flag
    _atom_site_refinement_flags
    _atom_site_occupancy
    _atom_site_disorder_assembly
    _atom_site_disorder_group
    Ag Ag1 0.314657(14) 0.08332(2) 0.713161(11) 0.03692(8) Uani d . 1 . .
    Ag Ag2 0.667686(12) 0.06405(2) 0.717069(11) 0.03702(8) Uani d . 1 . .
    Ag Ag3 1.009181(14) 0.07397(3) 0.816707(13) 0.04627(9) Uani d . 1 . .
    C C1 0.10904(18) 0.1984(3) 0.57691(13) 0.0351(8) Uani d . 1 . .
    C C2 0.1425(2) 0.1533(4) 0.53604(14) 0.0463(9) Uani d . 1 . .
    H H2 0.1955 0.1370 0.5383 0.056 Uiso calc R 1 . .
    C C3 0.0967(3) 0.1325(4) 0.49154(15) 0.0538(11) Uani d . 1 . .
    H H3 0.1199 0.1021 0.4642 0.065 Uiso calc R 1 . .
    C C4 0.0182(3) 0.1555(4) 0.48654(15) 0.0530(11) Uani d . 1 . .
    C C5 -0.0141(2) 0.1996(4) 0.52791(17) 0.0565(11) Uani d . 1 . .
    H H5 -0.0672 0.2149 0.5256 0.068 Uiso calc R 1 . .
    C C6 0.0298(2) 0.2218(4) 0.57274(15) 0.0469(10) Uani d . 1 . .
    H H6 0.0064 0.2523 0.6000 0.056 Uiso calc R 1 . .
    C C7 -0.0295(3) 0.1341(5) 0.43795(17) 0.0801(16) Uani d . 1 . .
    H H7A -0.0827 0.1542 0.4414 0.120 Uiso calc R 1 . .
    H H7B -0.0257 0.0480 0.4285 0.120 Uiso calc R 1 . .
    H H7C -0.0108 0.1863 0.4127 0.120 Uiso calc R 1 . .
    C C8 1.03065(19) 0.2536(4) 0.96495(12) 0.0377(8) Uani d . 1 . .
    C C9 1.0778(2) 0.1596(4) 0.98513(14) 0.0471(10) Uani d . 1 . .
    H H9 1.0612 0.0769 0.9830 0.057 Uiso calc R 1 . .
    C C10 1.1501(2) 0.1887(5) 1.00856(15) 0.0591(12) Uani d . 1 . .
    H H10 1.1816 0.1252 1.0227 0.071 Uiso calc R 1 . .
    C C11 1.1766(2) 0.3103(6) 1.01136(16) 0.0645(13) Uani d . 1 . .
    C C12 1.1281(3) 0.4044(5) 0.99292(17) 0.0628(12) Uani d . 1 . .
    H H12 1.1443 0.4871 0.9960 0.075 Uiso calc R 1 . .
    C C13 1.0550(2) 0.3767(4) 0.96963(15) 0.0506(10) Uani d . 1 . .
    H H13 1.0223 0.4407 0.9572 0.061 Uiso calc R 1 . .
    C C14 1.2587(3) 0.3412(8) 1.0342(2) 0.105(2) Uani d . 1 . .
    H H14A 1.2669 0.4298 1.0328 0.157 Uiso calc R 1 . .
    H H14B 1.2957 0.2992 1.0157 0.157 Uiso calc R 1 . .
    H H14C 1.2651 0.3140 1.0683 0.157 Uiso calc R 1 . .
    C C15 0.6257(2) 0.1507(3) 0.89555(14) 0.0399(8) Uani d . 1 . .
    C C16 0.5692(2) 0.0757(4) 0.91222(15) 0.0472(9) Uani d . 1 . .
    H H16 0.5222 0.0651 0.8928 0.057 Uiso calc R 1 . .
    C C17 0.5822(3) 0.0165(4) 0.95755(16) 0.0578(11) Uani d . 1 . .
    H H17 0.5434 -0.0338 0.9685 0.069 Uiso calc R 1 . .
    C C18 0.6505(3) 0.0297(4) 0.98689(17) 0.0608(12) Uani d . 1 . .
    C C19 0.7078(3) 0.1047(5) 0.96987(19) 0.0638(12) Uani d . 1 . .
    H H19 0.7547 0.1148 0.9894 0.077 Uiso calc R 1 . .
    C C20 0.6959(2) 0.1644(4) 0.92434(16) 0.0514(10) Uani d . 1 . .
    H H20 0.7349 0.2136 0.9131 0.062 Uiso calc R 1 . .
    C C21 0.6636(4) -0.0304(6) 1.03776(19) 0.0922(18) Uani d . 1 . .
    H H21A 0.7148 -0.0104 1.0526 0.138 Uiso calc R 1 . .
    H H21B 0.6585 -0.1194 1.0344 0.138 Uiso calc R 1 . .
    H H21C 0.6259 0.0003 1.0586 0.138 Uiso calc R 1 . .
    C C22 0.42034(16) 0.3050(3) 0.68223(13) 0.0289(7) Uani d . 1 . .
    H H22A 0.4236 0.3202 0.7179 0.035 Uiso calc R 1 . .
    H H22B 0.3727 0.3426 0.6672 0.035 Uiso calc R 1 . .
    C C23 0.41350(18) 0.1495(3) 0.61824(13) 0.0340(8) Uani d . 1 . .
    H H23A 0.4117 0.0605 0.6113 0.041 Uiso calc R 1 . .
    H H23B 0.3661 0.1866 0.6026 0.041 Uiso calc R 1 . .
    C C24 0.55120(18) 0.1488(3) 0.61999(13) 0.0369(8) Uani d . 1 . .
    H H24A 0.5952 0.1855 0.6057 0.044 Uiso calc R 1 . .
    H H24B 0.5510 0.0598 0.6131 0.044 Uiso calc R 1 . .
    C C25 0.55931(16) 0.3047(3) 0.68477(13) 0.0290(7) Uani d . 1 . .
    H H25A 0.6039 0.3428 0.6716 0.035 Uiso calc R 1 . .
    H H25B 0.5637 0.3189 0.7205 0.035 Uiso calc R 1 . .
    C C26 0.49138(16) 0.1145(3) 0.69615(13) 0.0302(7) Uani d . 1 . .
    H H26A 0.4958 0.1293 0.7319 0.036 Uiso calc R 1 . .
    H H26B 0.4907 0.0249 0.6908 0.036 Uiso calc R 1 . .
    C C27 0.48138(19) 0.3383(3) 0.60693(13) 0.0386(8) Uani d . 1 . .
    H H27A 0.4345 0.3764 0.5910 0.046 Uiso calc R 1 . .
    H H27B 0.5253 0.3755 0.5927 0.046 Uiso calc R 1 . .
    C C28 0.77641(16) 0.2991(3) 0.73890(13) 0.0299(7) Uani d . 1 . .
    H H28A 0.7571 0.2935 0.7715 0.036 Uiso calc R 1 . .
    H H28B 0.7382 0.3438 0.7169 0.036 Uiso calc R 1 . .
    C C29 0.84460(16) 0.1052(3) 0.75281(14) 0.0316(7) Uani d . 1 . .
    H H29A 0.8264 0.0977 0.7856 0.038 Uiso calc R 1 . .
    H H29B 0.8515 0.0216 0.7400 0.038 Uiso calc R 1 . .
    C C30 0.81468(19) 0.1839(3) 0.66969(14) 0.0384(8) Uani d . 1 . .
    H H30A 0.8211 0.1012 0.6559 0.046 Uiso calc R 1 . .
    H H30B 0.7767 0.2283 0.6474 0.046 Uiso calc R 1 . .
    C C31 0.94465(18) 0.1821(3) 0.70622(15) 0.0424(9) Uani d . 1 . .
    H H31A 0.9943 0.2245 0.7080 0.051 Uiso calc R 1 . .
    H H31B 0.9515 0.0990 0.6929 0.051 Uiso calc R 1 . .
    C C32 0.90727(17) 0.2980(3) 0.77631(14) 0.0347(8) Uani d . 1 . .
    H H32A 0.9563 0.3426 0.7797 0.042 Uiso calc R 1 . .
    H H32B 0.8892 0.2916 0.8092 0.042 Uiso calc R 1 . .
    C C33 0.87806(19) 0.3752(3) 0.69322(14) 0.0385(8) Uani d . 1 . .
    H H33A 0.8409 0.4213 0.6709 0.046 Uiso calc R 1 . .
    H H33B 0.9270 0.4199 0.6952 0.046 Uiso calc R 1 . .
    C C34 1.17915(16) 0.1141(3) 0.78134(13) 0.0294(7) Uani d . 1 . .
    H H34A 1.1504 0.1247 0.7488 0.035 Uiso calc R 1 . .
    H H34B 1.1854 0.0252 0.7875 0.035 Uiso calc R 1 . .
    C C35 1.29800(17) 0.1580(3) 0.83154(13) 0.0333(8) Uani d . 1 . .
    H H35A 1.3052 0.0697 0.8388 0.040 Uiso calc R 1 . .
    H H35B 1.3489 0.1960 0.8322 0.040 Uiso calc R 1 . .
    C C36 1.24515(17) 0.3086(3) 0.77130(12) 0.0267(7) Uani d . 1 . .
    H H36A 1.2953 0.3488 0.7711 0.032 Uiso calc R 1 . .
    H H36B 1.2170 0.3202 0.7387 0.032 Uiso calc R 1 . .
    C C37 1.18014(18) 0.1554(3) 0.86903(13) 0.0340(8) Uani d . 1 . .
    H H37A 1.1516 0.1921 0.8946 0.041 Uiso calc R 1 . .
    H H37B 1.1871 0.0672 0.8765 0.041 Uiso calc R 1 . .
    C C38 1.12622(16) 0.3044(3) 0.80919(13) 0.0297(7) Uani d . 1 . .
    H H38A 1.0974 0.3154 0.7767 0.036 Uiso calc R 1 . .
    H H38B 1.0966 0.3426 0.8339 0.036 Uiso calc R 1 . .
    C C39 1.24502(18) 0.3481(3) 0.85897(13) 0.0334(8) Uani d . 1 . .
    H H39A 1.2953 0.3883 0.8597 0.040 Uiso calc R 1 . .
    H H39B 1.2170 0.3865 0.8845 0.040 Uiso calc R 1 . .
    O O1' 0.1480(4) 0.3411(7) 0.6499(3) 0.0744(19) Uiso d P 0.50 . .
    O O1 0.1172(3) 0.2996(5) 0.66542(19) 0.0419(12) Uiso d P 0.50 . .
    O O2' 0.1309(5) 0.1218(9) 0.6678(3) 0.108(3) Uiso d P 0.50 . .
    O O2 0.1813(3) 0.1080(5) 0.6571(2) 0.0513(14) Uiso d P 0.50 . .
    O O1W 0.70784(18) -0.0600(3) 0.63965(14) 0.0704(10) Uani d D 1 . .
    O O3' 0.2382(4) 0.1850(9) 0.6303(3) 0.096(2) Uiso d P 0.50 . .
    O O3 0.2377(3) 0.2902(6) 0.6240(2) 0.0566(14) Uiso d P 0.50 . .
    O O2W 1.06791(15) 0.4929(3) 0.71250(11) 0.0543(7) Uani d D 1 . .
    O O4 0.6619(2) 0.1634(3) 0.80569(12) 0.0881(12) Uani d . 1 . .
    O O3W 0.4316(2) 0.4268(4) 0.79689(14) 0.0760(10) Uani d D 1 . .
    O O5 0.53010(19) 0.2102(3) 0.81959(11) 0.0735(10) Uani d . 1 . .
    O O4W 0.6873(2) 0.4746(4) 0.62992(15) 0.0830(11) Uani d D 1 . .
    O O6 0.63193(17) 0.3562(3) 0.84465(11) 0.0600(8) Uani d . 1 . .
    O O7' 0.8959(6) 0.1405(12) 0.9688(4) 0.109(3) Uiso d P 0.40 . .
    O O7 0.9210(3) 0.0947(5) 0.9404(2) 0.0670(14) Uiso d P 0.60 . .
    O O8 0.89252(18) 0.3193(4) 0.93192(15) 0.0903(12) Uani d . 1 . .
    O O9 0.9709(3) 0.2271(5) 0.8767(2) 0.0475(13) Uiso d P 0.50 . .
    O O9' 0.9462(6) 0.1437(11) 0.8920(4) 0.124(3) Uiso d P 0.50 . .
    S S1 0.16466(5) 0.22358(10) 0.63466(4) 0.0441(2) Uani d . 1 . .
    S S2 0.61121(6) 0.22628(9) 0.83691(4) 0.0481(2) Uani d . 1 . .
    S S3 0.94276(6) 0.21884(11) 0.92946(5) 0.0599(3) Uani d . 1 . .
    N N1 0.41778(13) 0.1693(2) 0.67309(10) 0.0260(6) Uani d . 1 . .
    N N2 0.47982(16) 0.2043(3) 0.59677(11) 0.0382(7) Uani d . 1 . .
    N N3 0.48729(13) 0.3647(2) 0.66152(10) 0.0280(6) Uani d . 1 . .
    N N4 0.55957(13) 0.1691(2) 0.67493(10) 0.0262(6) Uani d . 1 . .
    N N5 0.78586(13) 0.1722(2) 0.71920(10) 0.0280(6) Uani d . 1 . .
    N N6 0.88871(15) 0.2504(3) 0.67246(11) 0.0395(7) Uani d . 1 . .
    N N7 0.85025(13) 0.3702(2) 0.74346(11) 0.0298(6) Uani d . 1 . .
    N N8 0.91990(13) 0.1713(2) 0.75711(11) 0.0331(7) Uani d . 1 . .
    N N9 1.25674(13) 0.1725(2) 0.78090(10) 0.0258(6) Uani d . 1 . .
    N N10 1.20165(13) 0.3685(2) 0.80957(10) 0.0253(5) Uani d . 1 . .
    N N11 1.13457(13) 0.1694(2) 0.81992(10) 0.0276(6) Uani d . 1 . .
    N N12 1.25592(14) 0.2151(3) 0.87016(10) 0.0328(6) Uani d . 1 . .
    H H1WA 0.6786(17) -0.097(4) 0.6160(12) 0.049 Uiso d D 1 . .
    H H1WB 0.7504(15) -0.094(4) 0.6411(14) 0.049 Uiso d D 1 . .
    H H2WA 1.042(2) 0.549(3) 0.6976(14) 0.049 Uiso d D 1 . .
    H H2WB 1.088(2) 0.448(3) 0.6915(13) 0.049 Uiso d D 1 . .
    H H3WA 0.425(2) 0.485(3) 0.8145(14) 0.049 Uiso d D 1 . .
    H H3WB 0.460(2) 0.375(3) 0.8101(15) 0.049 Uiso d D 1 . .
    H H4WA 0.7258(14) 0.504(4) 0.6231(15) 0.049 Uiso d D 1 . .
    H H4WB 0.6512(16) 0.522(4) 0.6144(14) 0.049 Uiso d D 1 . .
loop_
    _atom_site_aniso_label
    _atom_site_aniso_U_11
    _atom_site_aniso_U_22
    _atom_site_aniso_U_33
    _atom_site_aniso_U_12
    _atom_site_aniso_U_13
    _atom_site_aniso_U_23
    Ag1 0.03300(13) 0.02596(14) 0.05419(18) -0.00300(10) 0.01635(12)
                                                                    -0.00403(12)
    Ag2 0.02446(12) 0.02352(13) 0.06195(19) -0.00263(9) -0.00151(11) 0.00299(13)
    Ag3 0.03051(13) 0.02299(14) 0.0846(2) 0.00125(10) 0.00192(13) 0.00676(14)
    C1 0.0398(17) 0.0307(19) 0.034(2) 0.0014(14) -0.0005(15) 0.0044(16)
    C2 0.048(2) 0.045(2) 0.046(2) -0.0009(18) 0.0078(18) -0.0004(19)
    C3 0.082(3) 0.047(3) 0.034(2) -0.019(2) 0.012(2) -0.0011(19)
    C4 0.074(3) 0.037(2) 0.045(3) -0.019(2) -0.012(2) 0.0112(19)
    C5 0.041(2) 0.063(3) 0.062(3) -0.0016(19) -0.014(2) 0.005(2)
    C6 0.0402(18) 0.053(3) 0.046(2) 0.0076(17) -0.0029(17) -0.001(2)
    C7 0.113(4) 0.068(4) 0.052(3) -0.034(3) -0.027(3) 0.017(3)
    C8 0.0446(18) 0.041(2) 0.0289(19) 0.0084(16) 0.0097(15) 0.0040(17)
    C9 0.050(2) 0.051(3) 0.041(2) 0.0123(18) 0.0073(18) 0.0049(19)
    C10 0.054(2) 0.082(4) 0.042(2) 0.026(2) 0.0055(19) 0.010(2)
    C11 0.053(2) 0.101(4) 0.040(3) 0.002(3) 0.006(2) 0.001(3)
    C12 0.069(3) 0.063(3) 0.057(3) -0.020(2) 0.012(2) 0.000(2)
    C13 0.057(2) 0.045(2) 0.050(2) 0.0084(19) 0.0067(19) 0.009(2)
    C14 0.070(3) 0.159(7) 0.083(4) -0.020(4) -0.004(3) -0.016(4)
    C15 0.052(2) 0.0293(19) 0.040(2) 0.0067(16) 0.0141(17) -0.0023(17)
    C16 0.060(2) 0.041(2) 0.041(2) -0.0041(18) 0.0108(18) 0.0017(19)
    C17 0.084(3) 0.045(3) 0.047(3) 0.002(2) 0.018(2) 0.011(2)
    C18 0.089(3) 0.046(3) 0.048(3) 0.026(2) 0.013(2) 0.008(2)
    C19 0.068(3) 0.055(3) 0.066(3) 0.022(2) -0.008(2) 0.000(2)
    C20 0.051(2) 0.046(2) 0.059(3) 0.0081(18) 0.013(2) 0.002(2)
    C21 0.141(5) 0.075(4) 0.058(3) 0.022(4) 0.001(3) 0.029(3)
    C22 0.0247(14) 0.0204(16) 0.043(2) 0.0010(12) 0.0083(14) -0.0054(14)
    C23 0.0317(16) 0.0312(19) 0.038(2) -0.0032(14) -0.0018(15) -0.0071(16)
    C24 0.0321(16) 0.036(2) 0.045(2) 0.0018(14) 0.0124(15) -0.0059(17)
    C25 0.0249(14) 0.0228(16) 0.0388(19) -0.0020(12) 0.0007(13) 0.0013(15)
    C26 0.0277(15) 0.0214(16) 0.042(2) -0.0001(12) 0.0031(14) 0.0052(15)
    C27 0.0376(17) 0.036(2) 0.041(2) -0.0004(15) 0.0019(16) 0.0133(17)
    C28 0.0247(14) 0.0209(16) 0.045(2) -0.0018(12) 0.0051(14) -0.0032(15)
    C29 0.0284(15) 0.0175(15) 0.049(2) -0.0039(12) 0.0036(14) 0.0021(15)
    C30 0.0391(17) 0.0300(19) 0.047(2) -0.0062(14) 0.0077(16) -0.0074(17)
    C31 0.0277(16) 0.0317(19) 0.070(3) 0.0022(14) 0.0169(17) -0.0070(19)
    C32 0.0290(15) 0.0192(16) 0.054(2) -0.0006(12) -0.0035(15) -0.0016(16)
    C33 0.0324(16) 0.0243(17) 0.060(2) -0.0059(14) 0.0101(16) 0.0052(17)
    C34 0.0310(15) 0.0217(16) 0.0355(19) -0.0044(12) 0.0032(14) -0.0023(14)
    C35 0.0260(15) 0.0293(18) 0.044(2) 0.0036(13) -0.0010(14) 0.0061(16)
    C36 0.0279(14) 0.0200(16) 0.0319(18) -0.0024(12) 0.0017(13) 0.0038(14)
    C37 0.0413(18) 0.0284(18) 0.0333(19) -0.0011(14) 0.0083(15) 0.0053(15)
    C38 0.0249(14) 0.0253(17) 0.0388(19) 0.0015(12) 0.0022(13) 0.0016(15)
    C39 0.0340(16) 0.0301(18) 0.036(2) -0.0040(14) 0.0019(14) -0.0043(16)
    O1W 0.0576(18) 0.065(2) 0.087(3) 0.0022(16) 0.0022(17) -0.0355(19)
    O2W 0.0479(16) 0.061(2) 0.0547(19) 0.0042(14) 0.0067(13) -0.0006(16)
    O4 0.155(3) 0.054(2) 0.067(2) -0.031(2) 0.069(2) -0.0153(17)
    O3W 0.072(2) 0.080(3) 0.072(3) -0.0049(19) -0.0161(19) -0.003(2)
    O5 0.088(2) 0.079(2) 0.0488(18) -0.0349(19) -0.0164(16) 0.0206(17)
    O4W 0.064(2) 0.089(3) 0.098(3) -0.003(2) 0.018(2) 0.047(2)
    O6 0.088(2) 0.0288(15) 0.0622(19) -0.0083(14) 0.0010(15) 0.0022(14)
    O8 0.0663(19) 0.076(3) 0.123(3) 0.0312(18) -0.021(2) -0.020(2)
    S1 0.0402(5) 0.0503(6) 0.0398(5) 0.0153(4) -0.0062(4) -0.0039(5)
    S2 0.0757(6) 0.0340(5) 0.0365(5) -0.0147(5) 0.0151(5) -0.0004(4)
    S3 0.0599(6) 0.0515(7) 0.0640(7) 0.0196(5) -0.0161(5) -0.0143(6)
    N1 0.0223(11) 0.0190(13) 0.0370(16) -0.0010(10) 0.0041(11) -0.0018(12)
    N2 0.0402(15) 0.0409(18) 0.0337(16) 0.0007(13) 0.0051(13) -0.0021(14)
    N3 0.0253(12) 0.0176(13) 0.0416(17) -0.0008(10) 0.0059(11) 0.0019(12)
    N4 0.0200(11) 0.0194(13) 0.0393(16) -0.0001(10) 0.0037(11) 0.0003(12)
    N5 0.0218(11) 0.0210(13) 0.0412(17) -0.0042(10) 0.0027(11) -0.0024(12)
    N6 0.0364(14) 0.0339(17) 0.0500(19) -0.0061(13) 0.0140(13) -0.0014(15)
    N7 0.0211(12) 0.0187(13) 0.0487(18) -0.0009(10) -0.0002(12) -0.0014(13)
    N8 0.0220(12) 0.0204(14) 0.057(2) 0.0025(10) 0.0030(12) -0.0024(13)
    N9 0.0237(12) 0.0189(13) 0.0351(16) 0.0001(10) 0.0049(11) 0.0012(12)
    N10 0.0238(11) 0.0223(13) 0.0295(15) -0.0006(10) 0.0011(11) -0.0004(12)
    N11 0.0242(12) 0.0230(14) 0.0358(16) -0.0018(10) 0.0036(11) 0.0014(12)
    N12 0.0312(13) 0.0338(16) 0.0325(16) 0.0013(12) -0.0016(12) 0.0067(13)
_geom_special_details
;
All e.s.d.'s (except the e.s.d. in the dihedral angle between two l.s. planes)
are estimated using the full covariance matrix. The cell e.s.d.'s are taken
into account individually in the estimation of e.s.d.'s in distances, angles
and torsion angles; correlations between e.s.d.'s in cell parameters are only
used when they are defined by crystal symmetry. An approximate (isotropic)
treatment of cell e.s.d.'s is used for estimating e.s.d.'s involving l.s.
planes.
;
loop_
    _geom_bond_atom_site_label_1
    _geom_bond_atom_site_label_2
    _geom_bond_site_symmetry_2
    _geom_bond_distance
    _geom_bond_publ_flag
    Ag1 N1 . 2.362(2) y
    Ag1 N9 1_455 2.367(3) y
    Ag1 N10 2_646 2.388(3) y
    Ag2 N5 . 2.347(2) y
    Ag2 N7 2_646 2.365(3) y
    Ag2 N4 . 2.374(2) y
    Ag3 N3 2_646 2.315(3) y
    Ag3 N8 . 2.358(3) y
    Ag3 N11 . 2.394(2) y
    Ag3 O9 . 2.438(5) ?
    Ag3 O9' . 2.507(11) ?
    C1 C2 . 1.380(5) ?
    C1 C6 . 1.389(5) ?
    C1 S1 . 1.767(3) ?
    C2 C3 . 1.388(6) ?
    C2 H2 . 0.9300 ?
    C3 C4 . 1.375(6) ?
    C3 H3 . 0.9300 ?
    C4 C5 . 1.378(6) ?
    C4 C7 . 1.494(6) ?
    C5 C6 . 1.381(6) ?
    C5 H5 . 0.9300 ?
    C6 H6 . 0.9300 ?
    C7 H7A . 0.9600 ?
    C7 H7B . 0.9600 ?
    C7 H7C . 0.9600 ?
    C8 C9 . 1.374(5) ?
    C8 C13 . 1.385(5) ?
    C8 S3 . 1.755(4) ?
    C9 C10 . 1.381(6) ?
    C9 H9 . 0.9300 ?
    C10 C11 . 1.379(7) ?
    C10 H10 . 0.9300 ?
    C11 C12 . 1.372(7) ?
    C11 C14 . 1.529(6) ?
    C12 C13 . 1.388(6) ?
    C12 H12 . 0.9300 ?
    C13 H13 . 0.9300 ?
    C14 H14A . 0.9600 ?
    C14 H14B . 0.9600 ?
    C14 H14C . 0.9600 ?
    C15 C16 . 1.374(5) ?
    C15 C20 . 1.384(5) ?
    C15 S2 . 1.769(4) ?
    C16 C17 . 1.373(6) ?
    C16 H16 . 0.9300 ?
    C17 C18 . 1.364(6) ?
    C17 H17 . 0.9300 ?
    C18 C19 . 1.388(7) ?
    C18 C21 . 1.509(6) ?
    C19 C20 . 1.379(6) ?
    C19 H19 . 0.9300 ?
    C20 H20 . 0.9300 ?
    C21 H21A . 0.9600 ?
    C21 H21B . 0.9600 ?
    C21 H21C . 0.9600 ?
    C22 N1 . 1.473(4) ?
    C22 N3 . 1.480(4) ?
    C22 H22A . 0.9700 ?
    C22 H22B . 0.9700 ?
    C23 N2 . 1.459(4) ?
    C23 N1 . 1.486(4) ?
    C23 H23A . 0.9700 ?
    C23 H23B . 0.9700 ?
    C24 N2 . 1.456(4) ?
    C24 N4 . 1.487(4) ?
    C24 H24A . 0.9700 ?
    C24 H24B . 0.9700 ?
    C25 N4 . 1.476(4) ?
    C25 N3 . 1.485(4) ?
    C25 H25A . 0.9700 ?
    C25 H25B . 0.9700 ?
    C26 N4 . 1.481(4) ?
    C26 N1 . 1.482(4) ?
    C26 H26A . 0.9700 ?
    C26 H26B . 0.9700 ?
    C27 N2 . 1.460(5) ?
    C27 N3 . 1.489(4) ?
    C27 H27A . 0.9700 ?
    C27 H27B . 0.9700 ?
    C28 N5 . 1.474(4) ?
    C28 N7 . 1.483(4) ?
    C28 H28A . 0.9700 ?
    C28 H28B . 0.9700 ?
    C29 N8 . 1.478(4) ?
    C29 N5 . 1.478(4) ?
    C29 H29A . 0.9700 ?
    C29 H29B . 0.9700 ?
    C30 N6 . 1.462(4) ?
    C30 N5 . 1.474(4) ?
    C30 H30A . 0.9700 ?
    C30 H30B . 0.9700 ?
    C31 N6 . 1.458(5) ?
    C31 N8 . 1.479(5) ?
    C31 H31A . 0.9700 ?
    C31 H31B . 0.9700 ?
    C32 N8 . 1.475(4) ?
    C32 N7 . 1.477(4) ?
    C32 H32A . 0.9700 ?
    C32 H32B . 0.9700 ?
    C33 N6 . 1.467(4) ?
    C33 N7 . 1.480(4) ?
    C33 H33A . 0.9700 ?
    C33 H33B . 0.9700 ?
    C34 N11 . 1.477(4) ?
    C34 N9 . 1.483(4) ?
    C34 H34A . 0.9700 ?
    C34 H34B . 0.9700 ?
    C35 N12 . 1.461(4) ?
    C35 N9 . 1.483(4) ?
    C35 H35A . 0.9700 ?
    C35 H35B . 0.9700 ?
    C36 N10 . 1.481(4) ?
    C36 N9 . 1.489(4) ?
    C36 H36A . 0.9700 ?
    C36 H36B . 0.9700 ?
    C37 N12 . 1.458(4) ?
    C37 N11 . 1.479(4) ?
    C37 H37A . 0.9700 ?
    C37 H37B . 0.9700 ?
    C38 N10 . 1.475(4) ?
    C38 N11 . 1.477(4) ?
    C38 H38A . 0.9700 ?
    C38 H38B . 0.9700 ?
    C39 N12 . 1.463(4) ?
    C39 N10 . 1.477(4) ?
    C39 H39A . 0.9700 ?
    C39 H39B . 0.9700 ?
    O1' O1 . 0.837(7) ?
    O1' S1 . 1.363(7) ?
    O1 S1 . 1.469(5) ?
    O2' O2 . 0.956(9) ?
    O2' S1 . 1.558(10) ?
    O2 S1 . 1.394(6) ?
    O2 O3' . 1.520(10) ?
    O1W H1WA . 0.87(2) ?
    O1W H1WB . 0.82(2) ?
    O3' O3 . 1.139(9) ?
    O3' S1 . 1.354(8) ?
    O3 S1 . 1.504(6) ?
    O2W H2WA . 0.83(2) ?
    O2W H2WB . 0.84(2) ?
    O4 S2 . 1.441(3) ?
    O3W H3WA . 0.80(2) ?
    O3W H3WB . 0.80(2) ?
    O5 S2 . 1.446(3) ?
    O4W H4WA . 0.78(2) ?
    O4W H4WB . 0.88(2) ?
    O6 S2 . 1.446(3) ?
    O7' O7 . 1.036(11) ?
    O7' S3 . 1.628(12) ?
    O7 S3 . 1.420(6) ?
    O7 O9' . 1.509(12) ?
    O8 S3 . 1.389(3) ?
    O9 O9' . 1.089(11) ?
    O9 S3 . 1.549(5) ?
    O9' S3 . 1.296(11) ?
    N3 Ag3 2_656 2.315(3) ?
    N7 Ag2 2_656 2.365(3) ?
    N9 Ag1 1_655 2.367(2) ?
    N10 Ag1 2_656 2.388(3) ?
loop_
    _geom_angle_atom_site_label_1
    _geom_angle_atom_site_label_2
    _geom_angle_atom_site_label_3
    _geom_angle_site_symmetry_1
    _geom_angle_site_symmetry_3
    _geom_angle
    _geom_angle_publ_flag
    N1 Ag1 N9 . 1_455 126.27(9) ?
    N1 Ag1 N10 . 2_646 109.49(8) ?
    N9 Ag1 N10 1_455 2_646 122.48(8) ?
    N5 Ag2 N7 . 2_646 125.05(9) ?
    N5 Ag2 N4 . . 115.03(9) ?
    N7 Ag2 N4 2_646 . 119.83(8) ?
    N3 Ag3 N8 2_646 . 126.79(9) ?
    N3 Ag3 N11 2_646 . 113.74(8) ?
    N8 Ag3 N11 . . 111.58(9) ?
    N3 Ag3 O9 2_646 . 119.04(15) ?
    N8 Ag3 O9 . . 87.16(14) ?
    N11 Ag3 O9 . . 89.64(14) ?
    N3 Ag3 O9' 2_646 . 94.9(3) ?
    N8 Ag3 O9' . . 96.3(2) ?
    N11 Ag3 O9' . . 108.0(3) ?
    O9 Ag3 O9' . . 25.4(3) ?
    C2 C1 C6 . . 119.2(3) ?
    C2 C1 S1 . . 121.3(3) ?
    C6 C1 S1 . . 119.5(3) ?
    C1 C2 C3 . . 119.6(4) ?
    C1 C2 H2 . . 120.2 ?
    C3 C2 H2 . . 120.2 ?
    C4 C3 C2 . . 122.1(4) ?
    C4 C3 H3 . . 119.0 ?
    C2 C3 H3 . . 119.0 ?
    C3 C4 C5 . . 117.3(4) ?
    C3 C4 C7 . . 121.0(4) ?
    C5 C4 C7 . . 121.7(4) ?
    C4 C5 C6 . . 122.2(4) ?
    C4 C5 H5 . . 118.9 ?
    C6 C5 H5 . . 118.9 ?
    C5 C6 C1 . . 119.5(4) ?
    C5 C6 H6 . . 120.2 ?
    C1 C6 H6 . . 120.2 ?
    C4 C7 H7A . . 109.5 ?
    C4 C7 H7B . . 109.5 ?
    H7A C7 H7B . . 109.5 ?
    C4 C7 H7C . . 109.5 ?
    H7A C7 H7C . . 109.5 ?
    H7B C7 H7C . . 109.5 ?
    C9 C8 C13 . . 119.8(4) ?
    C9 C8 S3 . . 120.6(3) ?
    C13 C8 S3 . . 119.4(3) ?
    C8 C9 C10 . . 119.4(4) ?
    C8 C9 H9 . . 120.3 ?
    C10 C9 H9 . . 120.3 ?
    C11 C10 C9 . . 121.3(4) ?
    C11 C10 H10 . . 119.4 ?
    C9 C10 H10 . . 119.4 ?
    C12 C11 C10 . . 119.0(4) ?
    C12 C11 C14 . . 119.9(6) ?
    C10 C11 C14 . . 121.1(5) ?
    C11 C12 C13 . . 120.3(5) ?
    C11 C12 H12 . . 119.9 ?
    C13 C12 H12 . . 119.9 ?
    C8 C13 C12 . . 120.0(4) ?
    C8 C13 H13 . . 120.0 ?
    C12 C13 H13 . . 120.0 ?
    C11 C14 H14A . . 109.5 ?
    C11 C14 H14B . . 109.5 ?
    H14A C14 H14B . . 109.5 ?
    C11 C14 H14C . . 109.5 ?
    H14A C14 H14C . . 109.5 ?
    H14B C14 H14C . . 109.5 ?
    C16 C15 C20 . . 119.6(4) ?
    C16 C15 S2 . . 121.0(3) ?
    C20 C15 S2 . . 119.4(3) ?
    C17 C16 C15 . . 120.0(4) ?
    C17 C16 H16 . . 120.0 ?
    C15 C16 H16 . . 120.0 ?
    C18 C17 C16 . . 121.5(4) ?
    C18 C17 H17 . . 119.2 ?
    C16 C17 H17 . . 119.2 ?
    C17 C18 C19 . . 118.4(4) ?
    C17 C18 C21 . . 121.7(5) ?
    C19 C18 C21 . . 119.8(5) ?
    C20 C19 C18 . . 120.9(4) ?
    C20 C19 H19 . . 119.6 ?
    C18 C19 H19 . . 119.6 ?
    C19 C20 C15 . . 119.6(4) ?
    C19 C20 H20 . . 120.2 ?
    C15 C20 H20 . . 120.2 ?
    C18 C21 H21A . . 109.5 ?
    C18 C21 H21B . . 109.5 ?
    H21A C21 H21B . . 109.5 ?
    C18 C21 H21C . . 109.5 ?
    H21A C21 H21C . . 109.5 ?
    H21B C21 H21C . . 109.5 ?
    N1 C22 N3 . . 112.0(2) ?
    N1 C22 H22A . . 109.2 ?
    N3 C22 H22A . . 109.2 ?
    N1 C22 H22B . . 109.2 ?
    N3 C22 H22B . . 109.2 ?
    H22A C22 H22B . . 107.9 ?
    N2 C23 N1 . . 111.8(3) ?
    N2 C23 H23A . . 109.2 ?
    N1 C23 H23A . . 109.2 ?
    N2 C23 H23B . . 109.2 ?
    N1 C23 H23B . . 109.2 ?
    H23A C23 H23B . . 107.9 ?
    N2 C24 N4 . . 111.3(2) ?
    N2 C24 H24A . . 109.4 ?
    N4 C24 H24A . . 109.4 ?
    N2 C24 H24B . . 109.4 ?
    N4 C24 H24B . . 109.4 ?
    H24A C24 H24B . . 108.0 ?
    N4 C25 N3 . . 111.5(2) ?
    N4 C25 H25A . . 109.3 ?
    N3 C25 H25A . . 109.3 ?
    N4 C25 H25B . . 109.3 ?
    N3 C25 H25B . . 109.3 ?
    H25A C25 H25B . . 108.0 ?
    N4 C26 N1 . . 111.6(2) ?
    N4 C26 H26A . . 109.3 ?
    N1 C26 H26A . . 109.3 ?
    N4 C26 H26B . . 109.3 ?
    N1 C26 H26B . . 109.3 ?
    H26A C26 H26B . . 108.0 ?
    N2 C27 N3 . . 111.7(3) ?
    N2 C27 H27A . . 109.3 ?
    N3 C27 H27A . . 109.3 ?
    N2 C27 H27B . . 109.3 ?
    N3 C27 H27B . . 109.3 ?
    H27A C27 H27B . . 107.9 ?
    N5 C28 N7 . . 112.2(2) ?
    N5 C28 H28A . . 109.2 ?
    N7 C28 H28A . . 109.2 ?
    N5 C28 H28B . . 109.2 ?
    N7 C28 H28B . . 109.2 ?
    H28A C28 H28B . . 107.9 ?
    N8 C29 N5 . . 111.4(2) ?
    N8 C29 H29A . . 109.4 ?
    N5 C29 H29A . . 109.4 ?
    N8 C29 H29B . . 109.4 ?
    N5 C29 H29B . . 109.4 ?
    H29A C29 H29B . . 108.0 ?
    N6 C30 N5 . . 111.6(3) ?
    N6 C30 H30A . . 109.3 ?
    N5 C30 H30A . . 109.3 ?
    N6 C30 H30B . . 109.3 ?
    N5 C30 H30B . . 109.3 ?
    H30A C30 H30B . . 108.0 ?
    N6 C31 N8 . . 112.4(2) ?
    N6 C31 H31A . . 109.1 ?
    N8 C31 H31A . . 109.1 ?
    N6 C31 H31B . . 109.1 ?
    N8 C31 H31B . . 109.1 ?
    H31A C31 H31B . . 107.9 ?
    N8 C32 N7 . . 112.6(3) ?
    N8 C32 H32A . . 109.1 ?
    N7 C32 H32A . . 109.1 ?
    N8 C32 H32B . . 109.1 ?
    N7 C32 H32B . . 109.1 ?
    H32A C32 H32B . . 107.8 ?
    N6 C33 N7 . . 112.3(3) ?
    N6 C33 H33A . . 109.1 ?
    N7 C33 H33A . . 109.1 ?
    N6 C33 H33B . . 109.1 ?
    N7 C33 H33B . . 109.1 ?
    H33A C33 H33B . . 107.9 ?
    N11 C34 N9 . . 111.9(2) ?
    N11 C34 H34A . . 109.2 ?
    N9 C34 H34A . . 109.2 ?
    N11 C34 H34B . . 109.2 ?
    N9 C34 H34B . . 109.2 ?
    H34A C34 H34B . . 107.9 ?
    N12 C35 N9 . . 112.4(2) ?
    N12 C35 H35A . . 109.1 ?
    N9 C35 H35A . . 109.1 ?
    N12 C35 H35B . . 109.1 ?
    N9 C35 H35B . . 109.1 ?
    H35A C35 H35B . . 107.9 ?
    N10 C36 N9 . . 111.9(2) ?
    N10 C36 H36A . . 109.2 ?
    N9 C36 H36A . . 109.2 ?
    N10 C36 H36B . . 109.2 ?
    N9 C36 H36B . . 109.2 ?
    H36A C36 H36B . . 107.9 ?
    N12 C37 N11 . . 112.0(3) ?
    N12 C37 H37A . . 109.2 ?
    N11 C37 H37A . . 109.2 ?
    N12 C37 H37B . . 109.2 ?
    N11 C37 H37B . . 109.2 ?
    H37A C37 H37B . . 107.9 ?
    N10 C38 N11 . . 112.6(2) ?
    N10 C38 H38A . . 109.1 ?
    N11 C38 H38A . . 109.1 ?
    N10 C38 H38B . . 109.1 ?
    N11 C38 H38B . . 109.1 ?
    H38A C38 H38B . . 107.8 ?
    N12 C39 N10 . . 111.9(3) ?
    N12 C39 H39A . . 109.2 ?
    N10 C39 H39A . . 109.2 ?
    N12 C39 H39B . . 109.2 ?
    N10 C39 H39B . . 109.2 ?
    H39A C39 H39B . . 107.9 ?
    O1 O1' S1 . . 79.9(7) ?
    O1' O1 S1 . . 66.0(6) ?
    O2 O2' S1 . . 62.0(7) ?
    O2' O2 S1 . . 80.7(7) ?
    O2' O2 O3' . . 135.4(9) ?
    S1 O2 O3' . . 55.2(4) ?
    H1WA O1W H1WB . . 107(3) ?
    O3 O3' S1 . . 73.6(6) ?
    O3 O3' O2 . . 127.6(7) ?
    S1 O3' O2 . . 57.7(4) ?
    O3' O3 S1 . . 59.8(5) ?
    H2WA O2W H2WB . . 109(3) ?
    H3WA O3W H3WB . . 113(4) ?
    H4WA O4W H4WB . . 104(3) ?
    O7 O7' S3 . . 59.6(7) ?
    O7' O7 S3 . . 81.4(8) ?
    O7' O7 O9' . . 130.5(10) ?
    S3 O7 O9' . . 52.4(5) ?
    O9' O9 S3 . . 55.6(6) ?
    O9' O9 Ag3 . . 80.9(7) ?
    S3 O9 Ag3 . . 134.4(3) ?
    O9 O9' S3 . . 80.5(8) ?
    O9 O9' O7 . . 140.3(10) ?
    S3 O9' O7 . . 60.2(5) ?
    O9 O9' Ag3 . . 73.7(6) ?
    S3 O9' Ag3 . . 150.6(7) ?
    O7 O9' Ag3 . . 141.3(7) ?
    O3' S1 O1' . . 122.4(5) ?
    O3' S1 O2 . . 67.1(4) ?
    O1' S1 O2 . . 136.8(4) ?
    O3' S1 O1 . . 143.2(4) ?
    O1' S1 O1 . . 34.1(3) ?
    O2 S1 O1 . . 110.5(3) ?
    O3' S1 O3 . . 46.6(4) ?
    O1' S1 O3 . . 80.0(4) ?
    O2 S1 O3 . . 111.2(3) ?
    O1 S1 O3 . . 111.8(3) ?
    O3' S1 O2' . . 104.2(5) ?
    O1' S1 O2' . . 111.7(5) ?
    O2 S1 O2' . . 37.3(3) ?
    O1 S1 O2' . . 78.6(4) ?
    O3 S1 O2' . . 144.1(4) ?
    O3' S1 C1 . . 108.2(4) ?
    O1' S1 C1 . . 107.0(3) ?
    O2 S1 C1 . . 108.5(3) ?
    O1 S1 C1 . . 107.1(2) ?
    O3 S1 C1 . . 107.5(2) ?
    O2' S1 C1 . . 101.2(4) ?
    O4 S2 O5 . . 112.7(2) ?
    O4 S2 O6 . . 112.10(18) ?
    O5 S2 O6 . . 112.3(2) ?
    O4 S2 C15 . . 105.4(2) ?
    O5 S2 C15 . . 106.32(17) ?
    O6 S2 C15 . . 107.46(17) ?
    O9' S3 O8 . . 126.5(5) ?
    O9' S3 O7 . . 67.3(6) ?
    O8 S3 O7 . . 122.3(3) ?
    O9' S3 O9 . . 43.9(5) ?
    O8 S3 O9 . . 104.8(3) ?
    O7 S3 O9 . . 111.0(3) ?
    O9' S3 O7' . . 104.5(7) ?
    O8 S3 O7' . . 90.8(5) ?
    O7 S3 O7' . . 39.0(4) ?
    O9 S3 O7' . . 147.9(5) ?
    O9' S3 C8 . . 116.8(4) ?
    O8 S3 C8 . . 108.9(2) ?
    O7 S3 C8 . . 108.6(3) ?
    O9 S3 C8 . . 98.7(2) ?
    O7' S3 C8 . . 102.5(4) ?
    C22 N1 C26 . . 108.0(2) ?
    C22 N1 C23 . . 107.7(3) ?
    C26 N1 C23 . . 108.4(2) ?
    C22 N1 Ag1 . . 108.63(17) ?
    C26 N1 Ag1 . . 108.22(18) ?
    C23 N1 Ag1 . . 115.60(18) ?
    C24 N2 C23 . . 109.5(3) ?
    C24 N2 C27 . . 108.7(3) ?
    C23 N2 C27 . . 108.8(3) ?
    C22 N3 C25 . . 108.1(2) ?
    C22 N3 C27 . . 108.0(2) ?
    C25 N3 C27 . . 107.9(2) ?
    C22 N3 Ag3 . 2_656 108.95(17) ?
    C25 N3 Ag3 . 2_656 108.15(18) ?
    C27 N3 Ag3 . 2_656 115.50(19) ?
    C25 N4 C26 . . 107.6(2) ?
    C25 N4 C24 . . 108.7(3) ?
    C26 N4 C24 . . 108.8(2) ?
    C25 N4 Ag2 . . 113.34(17) ?
    C26 N4 Ag2 . . 104.51(18) ?
    C24 N4 Ag2 . . 113.63(18) ?
    C30 N5 C28 . . 107.9(2) ?
    C30 N5 C29 . . 108.7(2) ?
    C28 N5 C29 . . 108.7(2) ?
    C30 N5 Ag2 . . 113.08(18) ?
    C28 N5 Ag2 . . 109.63(16) ?
    C29 N5 Ag2 . . 108.77(18) ?
    C31 N6 C30 . . 108.2(3) ?
    C31 N6 C33 . . 108.7(3) ?
    C30 N6 C33 . . 108.7(2) ?
    C32 N7 C33 . . 107.9(2) ?
    C32 N7 C28 . . 107.5(2) ?
    C33 N7 C28 . . 107.4(3) ?
    C32 N7 Ag2 . 2_656 107.44(19) ?
    C33 N7 Ag2 . 2_656 116.58(19) ?
    C28 N7 Ag2 . 2_656 109.70(17) ?
    C32 N8 C29 . . 107.9(2) ?
    C32 N8 C31 . . 108.6(3) ?
    C29 N8 C31 . . 107.4(3) ?
    C32 N8 Ag3 . . 106.1(2) ?
    C29 N8 Ag3 . . 110.9(2) ?
    C31 N8 Ag3 . . 115.70(18) ?
    C34 N9 C35 . . 107.7(2) ?
    C34 N9 C36 . . 107.9(2) ?
    C35 N9 C36 . . 107.8(2) ?
    C34 N9 Ag1 . 1_655 106.83(18) ?
    C35 N9 Ag1 . 1_655 117.58(17) ?
    C36 N9 Ag1 . 1_655 108.72(18) ?
    C38 N10 C39 . . 108.0(2) ?
    C38 N10 C36 . . 107.7(2) ?
    C39 N10 C36 . . 108.3(2) ?
    C38 N10 Ag1 . 2_656 111.35(17) ?
    C39 N10 Ag1 . 2_656 114.17(19) ?
    C36 N10 Ag1 . 2_656 107.13(18) ?
    C34 N11 C38 . . 107.6(2) ?
    C34 N11 C37 . . 108.5(2) ?
    C38 N11 C37 . . 107.9(2) ?
    C34 N11 Ag3 . . 109.81(18) ?
    C38 N11 Ag3 . . 109.83(16) ?
    C37 N11 Ag3 . . 113.03(18) ?
    C37 N12 C35 . . 108.2(3) ?
    C37 N12 C39 . . 109.0(2) ?
    C35 N12 C39 . . 108.9(3) ?
loop_
    _geom_torsion_atom_site_label_1
    _geom_torsion_atom_site_label_2
    _geom_torsion_atom_site_label_3
    _geom_torsion_atom_site_label_4
    _geom_torsion_site_symmetry_1
    _geom_torsion_site_symmetry_2
    _geom_torsion_site_symmetry_3
    _geom_torsion_site_symmetry_4
    _geom_torsion
    _geom_torsion_publ_flag
    C6 C1 C2 C3 . . . . 0.2(6) ?
    S1 C1 C2 C3 . . . . 178.8(3) ?
    C1 C2 C3 C4 . . . . 0.0(6) ?
    C2 C3 C4 C5 . . . . -0.5(6) ?
    C2 C3 C4 C7 . . . . 179.1(4) ?
    C3 C4 C5 C6 . . . . 0.8(7) ?
    C7 C4 C5 C6 . . . . -178.8(4) ?
    C4 C5 C6 C1 . . . . -0.5(7) ?
    C2 C1 C6 C5 . . . . 0.0(6) ?
    S1 C1 C6 C5 . . . . -178.6(3) ?
    C13 C8 C9 C10 . . . . -2.0(5) ?
    S3 C8 C9 C10 . . . . 173.5(3) ?
    C8 C9 C10 C11 . . . . -1.2(6) ?
    C9 C10 C11 C12 . . . . 3.7(6) ?
    C9 C10 C11 C14 . . . . -175.8(4) ?
    C10 C11 C12 C13 . . . . -3.1(7) ?
    C14 C11 C12 C13 . . . . 176.4(4) ?
    C9 C8 C13 C12 . . . . 2.5(6) ?
    S3 C8 C13 C12 . . . . -173.0(3) ?
    C11 C12 C13 C8 . . . . 0.0(6) ?
    C20 C15 C16 C17 . . . . 1.0(6) ?
    S2 C15 C16 C17 . . . . 179.0(3) ?
    C15 C16 C17 C18 . . . . -0.2(6) ?
    C16 C17 C18 C19 . . . . -0.3(7) ?
    C16 C17 C18 C21 . . . . 177.1(4) ?
    C17 C18 C19 C20 . . . . -0.1(7) ?
    C21 C18 C19 C20 . . . . -177.5(4) ?
    C18 C19 C20 C15 . . . . 0.8(6) ?
    C16 C15 C20 C19 . . . . -1.3(6) ?
    S2 C15 C20 C19 . . . . -179.4(3) ?
    S1 O2' O2 O3' . . . . 7.9(10) ?
    O2' O2 O3' O3 . . . . 15.1(17) ?
    S1 O2 O3' O3 . . . . 24.6(8) ?
    O2' O2 O3' S1 . . . . -9.5(12) ?
    O2 O3' O3 S1 . . . . -21.5(6) ?
    S3 O7' O7 O9' . . . . -19.8(9) ?
    N3 Ag3 O9 O9' 2_646 . . . -20.0(6) ?
    N8 Ag3 O9 O9' . . . . 111.2(6) ?
    N11 Ag3 O9 O9' . . . . -137.2(6) ?
    N3 Ag3 O9 S3 2_646 . . . -3.3(4) ?
    N8 Ag3 O9 S3 . . . . 127.9(4) ?
    N11 Ag3 O9 S3 . . . . -120.5(4) ?
    O9' Ag3 O9 S3 . . . . 16.7(5) ?
    Ag3 O9 O9' S3 . . . . 165.5(4) ?
    S3 O9 O9' O7 . . . . -8.3(10) ?
    Ag3 O9 O9' O7 . . . . 157.3(14) ?
    S3 O9 O9' Ag3 . . . . -165.5(4) ?
    O7' O7 O9' O9 . . . . 34(2) ?
    S3 O7 O9' O9 . . . . 9.4(12) ?
    O7' O7 O9' S3 . . . . 25.1(11) ?
    O7' O7 O9' Ag3 . . . . 178.1(10) ?
    S3 O7 O9' Ag3 . . . . 153.0(11) ?
    N3 Ag3 O9' O9 2_646 . . . 162.5(6) ?
    N8 Ag3 O9' O9 . . . . -69.6(6) ?
    N11 Ag3 O9' O9 . . . . 45.6(6) ?
    N3 Ag3 O9' S3 2_646 . . . 132.5(14) ?
    N8 Ag3 O9' S3 . . . . -99.6(14) ?
    N11 Ag3 O9' S3 . . . . 15.5(15) ?
    O9 Ag3 O9' S3 . . . . -30.1(10) ?
    N3 Ag3 O9' O7 2_646 . . . 5.8(10) ?
    N8 Ag3 O9' O7 . . . . 133.7(9) ?
    N11 Ag3 O9' O7 . . . . -111.2(9) ?
    O9 Ag3 O9' O7 . . . . -156.8(14) ?
    O3 O3' S1 O1' . . . . -27.9(7) ?
    O2 O3' S1 O1' . . . . 132.0(5) ?
    O3 O3' S1 O2 . . . . -159.9(6) ?
    O3 O3' S1 O1 . . . . -65.9(9) ?
    O2 O3' S1 O1 . . . . 94.1(7) ?
    O2 O3' S1 O3 . . . . 159.9(6) ?
    O3 O3' S1 O2' . . . . -155.7(5) ?
    O2 O3' S1 O2' . . . . 4.2(5) ?
    O3 O3' S1 C1 . . . . 97.2(5) ?
    O2 O3' S1 C1 . . . . -102.9(3) ?
    O1 O1' S1 O3' . . . . -138.9(7) ?
    O1 O1' S1 O2 . . . . -48.7(9) ?
    O1 O1' S1 O3 . . . . -159.1(7) ?
    O1 O1' S1 O2' . . . . -14.5(8) ?
    O1 O1' S1 C1 . . . . 95.5(6) ?
    O2' O2 S1 O3' . . . . 173.3(8) ?
    O2' O2 S1 O1' . . . . 59.7(9) ?
    O3' O2 S1 O1' . . . . -113.6(6) ?
    O2' O2 S1 O1 . . . . 32.9(7) ?
    O3' O2 S1 O1 . . . . -140.3(4) ?
    O2' O2 S1 O3 . . . . 157.7(7) ?
    O3' O2 S1 O3 . . . . -15.5(5) ?
    O3' O2 S1 O2' . . . . -173.3(8) ?
    O2' O2 S1 C1 . . . . -84.2(7) ?
    O3' O2 S1 C1 . . . . 102.5(4) ?
    O1' O1 S1 O3' . . . . 67.8(10) ?
    O1' O1 S1 O2 . . . . 146.7(6) ?
    O1' O1 S1 O3 . . . . 22.2(7) ?
    O1' O1 S1 O2' . . . . 166.3(7) ?
    O1' O1 S1 C1 . . . . -95.3(6) ?
    O3' O3 S1 O1' . . . . 156.3(6) ?
    O3' O3 S1 O2 . . . . 19.8(6) ?
    O3' O3 S1 O1 . . . . 143.9(5) ?
    O3' O3 S1 O2' . . . . 42.9(9) ?
    O3' O3 S1 C1 . . . . -98.8(5) ?
    O2 O2' S1 O3' . . . . -6.4(8) ?
    O2 O2' S1 O1' . . . . -140.5(6) ?
    O2 O2' S1 O1 . . . . -148.7(7) ?
    O2 O2' S1 O3 . . . . -37.1(11) ?
    O2 O2' S1 C1 . . . . 105.9(6) ?
    C2 C1 S1 O3' . . . . -3.4(5) ?
    C6 C1 S1 O3' . . . . 175.2(5) ?
    C2 C1 S1 O1' . . . . 130.3(4) ?
    C6 C1 S1 O1' . . . . -51.1(5) ?
    C2 C1 S1 O2 . . . . -74.7(4) ?
    C6 C1 S1 O2 . . . . 103.9(4) ?
    C2 C1 S1 O1 . . . . 166.0(4) ?
    C6 C1 S1 O1 . . . . -15.4(4) ?
    C2 C1 S1 O3 . . . . 45.7(4) ?
    C6 C1 S1 O3 . . . . -135.7(4) ?
    C2 C1 S1 O2' . . . . -112.6(5) ?
    C6 C1 S1 O2' . . . . 66.0(5) ?
    C16 C15 S2 O4 . . . . -109.5(3) ?
    C20 C15 S2 O4 . . . . 68.6(3) ?
    C16 C15 S2 O5 . . . . 10.3(4) ?
    C20 C15 S2 O5 . . . . -171.6(3) ?
    C16 C15 S2 O6 . . . . 130.8(3) ?
    C20 C15 S2 O6 . . . . -51.1(3) ?
    O9 O9' S3 O8 . . . . 71.8(8) ?
    O7 O9' S3 O8 . . . . -114.3(5) ?
    Ag3 O9' S3 O8 . . . . 101.0(13) ?
    O9 O9' S3 O7 . . . . -173.9(8) ?
    Ag3 O9' S3 O7 . . . . -144.8(15) ?
    O7 O9' S3 O9 . . . . 173.9(8) ?
    Ag3 O9' S3 O9 . . . . 29.2(10) ?
    O9 O9' S3 O7' . . . . 173.8(6) ?
    O7 O9' S3 O7' . . . . -12.2(6) ?
    Ag3 O9' S3 O7' . . . . -157.0(13) ?
    O9 O9' S3 C8 . . . . -73.8(7) ?
    O7 O9' S3 C8 . . . . 100.2(4) ?
    Ag3 O9' S3 C8 . . . . -44.6(15) ?
    O7' O7 S3 O9' . . . . -161.0(9) ?
    O7' O7 S3 O8 . . . . -41.1(8) ?
    O9' O7 S3 O8 . . . . 119.9(5) ?
    O7' O7 S3 O9 . . . . -165.5(7) ?
    O9' O7 S3 O9 . . . . -4.5(6) ?
    O9' O7 S3 O7' . . . . 161.0(9) ?
    O7' O7 S3 C8 . . . . 87.0(7) ?
    O9' O7 S3 C8 . . . . -112.0(5) ?
    Ag3 O9 S3 O9' . . . . -20.2(6) ?
    O9' O9 S3 O8 . . . . -127.9(7) ?
    Ag3 O9 S3 O8 . . . . -148.0(3) ?
    O9' O9 S3 O7 . . . . 6.0(7) ?
    Ag3 O9 S3 O7 . . . . -14.2(5) ?
    O9' O9 S3 O7' . . . . -11.3(11) ?
    Ag3 O9 S3 O7' . . . . -31.5(10) ?
    O9' O9 S3 C8 . . . . 119.9(7) ?
    Ag3 O9 S3 C8 . . . . 99.7(4) ?
    O7 O7' S3 O9' . . . . 18.1(8) ?
    O7 O7' S3 O8 . . . . 146.3(6) ?
    O7 O7' S3 O9 . . . . 26.1(12) ?
    O7 O7' S3 C8 . . . . -104.2(6) ?
    C9 C8 S3 O9' . . . . -54.3(7) ?
    C13 C8 S3 O9' . . . . 121.2(6) ?
    C9 C8 S3 O8 . . . . 154.4(3) ?
    C13 C8 S3 O8 . . . . -30.1(4) ?
    C9 C8 S3 O7 . . . . 19.1(4) ?
    C13 C8 S3 O7 . . . . -165.4(4) ?
    C9 C8 S3 O9 . . . . -96.6(4) ?
    C13 C8 S3 O9 . . . . 78.9(4) ?
    C9 C8 S3 O7' . . . . 59.2(5) ?
    C13 C8 S3 O7' . . . . -125.3(5) ?
    N3 C22 N1 C26 . . . . 58.5(3) ?
    N3 C22 N1 C23 . . . . -58.4(3) ?
    N3 C22 N1 Ag1 . . . . 175.7(2) ?
    N4 C26 N1 C22 . . . . -59.4(3) ?
    N4 C26 N1 C23 . . . . 57.0(3) ?
    N4 C26 N1 Ag1 . . . . -176.8(2) ?
    N2 C23 N1 C22 . . . . 59.0(3) ?
    N2 C23 N1 C26 . . . . -57.7(3) ?
    N2 C23 N1 Ag1 . . . . -179.3(2) ?
    N9 Ag1 N1 C22 1_455 . . . -22.2(2) ?
    N10 Ag1 N1 C22 2_646 . . . 172.70(19) ?
    N9 Ag1 N1 C26 1_455 . . . 94.8(2) ?
    N10 Ag1 N1 C26 2_646 . . . -70.3(2) ?
    N9 Ag1 N1 C23 1_455 . . . -143.4(2) ?
    N10 Ag1 N1 C23 2_646 . . . 51.5(2) ?
    N4 C24 N2 C23 . . . . -59.0(4) ?
    N4 C24 N2 C27 . . . . 59.8(3) ?
    N1 C23 N2 C24 . . . . 59.1(4) ?
    N1 C23 N2 C27 . . . . -59.7(3) ?
    N3 C27 N2 C24 . . . . -60.2(3) ?
    N3 C27 N2 C23 . . . . 59.0(3) ?
    N1 C22 N3 C25 . . . . -58.4(3) ?
    N1 C22 N3 C27 . . . . 58.1(3) ?
    N1 C22 N3 Ag3 . . . 2_656 -175.7(2) ?
    N4 C25 N3 C22 . . . . 59.0(3) ?
    N4 C25 N3 C27 . . . . -57.6(3) ?
    N4 C25 N3 Ag3 . . . 2_656 176.85(19) ?
    N2 C27 N3 C22 . . . . -58.0(3) ?
    N2 C27 N3 C25 . . . . 58.7(3) ?
    N2 C27 N3 Ag3 . . . 2_656 179.78(19) ?
    N3 C25 N4 C26 . . . . -59.8(3) ?
    N3 C25 N4 C24 . . . . 57.9(3) ?
    N3 C25 N4 Ag2 . . . . -174.78(18) ?
    N1 C26 N4 C25 . . . . 60.1(3) ?
    N1 C26 N4 C24 . . . . -57.5(3) ?
    N1 C26 N4 Ag2 . . . . -179.2(2) ?
    N2 C24 N4 C25 . . . . -58.8(3) ?
    N2 C24 N4 C26 . . . . 58.1(3) ?
    N2 C24 N4 Ag2 . . . . 174.1(2) ?
    N5 Ag2 N4 C25 . . . . -39.8(2) ?
    N7 Ag2 N4 C25 2_646 . . . 136.98(19) ?
    N5 Ag2 N4 C26 . . . . -156.63(18) ?
    N7 Ag2 N4 C26 2_646 . . . 20.2(2) ?
    N5 Ag2 N4 C24 . . . . 84.9(2) ?
    N7 Ag2 N4 C24 2_646 . . . -98.3(2) ?
    N6 C30 N5 C28 . . . . 59.2(3) ?
    N6 C30 N5 C29 . . . . -58.5(3) ?
    N6 C30 N5 Ag2 . . . . -179.4(2) ?
    N7 C28 N5 C30 . . . . -59.2(3) ?
    N7 C28 N5 C29 . . . . 58.5(3) ?
    N7 C28 N5 Ag2 . . . . 177.2(2) ?
    N8 C29 N5 C30 . . . . 58.5(3) ?
    N8 C29 N5 C28 . . . . -58.7(3) ?
    N8 C29 N5 Ag2 . . . . -178.0(2) ?
    N7 Ag2 N5 C30 2_646 . . . 115.7(2) ?
    N4 Ag2 N5 C30 . . . . -67.7(2) ?
    N7 Ag2 N5 C28 2_646 . . . -123.9(2) ?
    N4 Ag2 N5 C28 . . . . 52.7(2) ?
    N7 Ag2 N5 C29 2_646 . . . -5.1(2) ?
    N4 Ag2 N5 C29 . . . . 171.48(19) ?
    N8 C31 N6 C30 . . . . -59.7(4) ?
    N8 C31 N6 C33 . . . . 58.1(3) ?
    N5 C30 N6 C31 . . . . 58.7(4) ?
    N5 C30 N6 C33 . . . . -59.1(4) ?
    N7 C33 N6 C31 . . . . -58.9(3) ?
    N7 C33 N6 C30 . . . . 58.7(4) ?
    N8 C32 N7 C33 . . . . -57.1(3) ?
    N8 C32 N7 C28 . . . . 58.5(3) ?
    N8 C32 N7 Ag2 . . . 2_656 176.5(2) ?
    N6 C33 N7 C32 . . . . 58.0(3) ?
    N6 C33 N7 C28 . . . . -57.6(3) ?
    N6 C33 N7 Ag2 . . . 2_656 178.89(19) ?
    N5 C28 N7 C32 . . . . -57.7(4) ?
    N5 C28 N7 C33 . . . . 58.2(3) ?
    N5 C28 N7 Ag2 . . . 2_656 -174.2(2) ?
    N7 C32 N8 C29 . . . . -59.4(4) ?
    N7 C32 N8 C31 . . . . 56.7(3) ?
    N7 C32 N8 Ag3 . . . . -178.3(2) ?
    N5 C29 N8 C32 . . . . 58.7(4) ?
    N5 C29 N8 C31 . . . . -58.2(3) ?
    N5 C29 N8 Ag3 . . . . 174.5(2) ?
    N6 C31 N8 C32 . . . . -57.1(3) ?
    N6 C31 N8 C29 . . . . 59.4(3) ?
    N6 C31 N8 Ag3 . . . . -176.2(2) ?
    N3 Ag3 N8 C32 2_646 . . . 145.73(18) ?
    N11 Ag3 N8 C32 . . . . -67.5(2) ?
    O9 Ag3 N8 C32 . . . . 21.0(2) ?
    O9' Ag3 N8 C32 . . . . 44.7(3) ?
    N3 Ag3 N8 C29 2_646 . . . 28.8(2) ?
    N11 Ag3 N8 C29 . . . . 175.6(2) ?
    O9 Ag3 N8 C29 . . . . -95.9(2) ?
    O9' Ag3 N8 C29 . . . . -72.2(3) ?
    N3 Ag3 N8 C31 2_646 . . . -93.7(2) ?
    N11 Ag3 N8 C31 . . . . 53.0(2) ?
    O9 Ag3 N8 C31 . . . . 141.5(2) ?
    O9' Ag3 N8 C31 . . . . 165.2(3) ?
    N11 C34 N9 C35 . . . . 57.2(3) ?
    N11 C34 N9 C36 . . . . -59.0(3) ?
    N11 C34 N9 Ag1 . . . 1_655 -175.7(2) ?
    N12 C35 N9 C34 . . . . -58.5(3) ?
    N12 C35 N9 C36 . . . . 57.6(3) ?
    N12 C35 N9 Ag1 . . . 1_655 -179.08(19) ?
    N10 C36 N9 C34 . . . . 58.6(3) ?
    N10 C36 N9 C35 . . . . -57.4(3) ?
    N10 C36 N9 Ag1 . . . 1_655 174.05(17) ?
    N11 C38 N10 C39 . . . . -57.6(3) ?
    N11 C38 N10 C36 . . . . 59.1(3) ?
    N11 C38 N10 Ag1 . . . 2_656 176.3(2) ?
    N12 C39 N10 C38 . . . . 57.8(3) ?
    N12 C39 N10 C36 . . . . -58.6(3) ?
    N12 C39 N10 Ag1 . . . 2_656 -177.78(18) ?
    N9 C36 N10 C38 . . . . -58.4(3) ?
    N9 C36 N10 C39 . . . . 58.1(3) ?
    N9 C36 N10 Ag1 . . . 2_656 -178.29(18) ?
    N9 C34 N11 C38 . . . . 59.0(3) ?
    N9 C34 N11 C37 . . . . -57.5(3) ?
    N9 C34 N11 Ag3 . . . . 178.53(19) ?
    N10 C38 N11 C34 . . . . -59.3(3) ?
    N10 C38 N11 C37 . . . . 57.6(3) ?
    N10 C38 N11 Ag3 . . . . -178.8(2) ?
    N12 C37 N11 C34 . . . . 58.4(3) ?
    N12 C37 N11 C38 . . . . -57.9(3) ?
    N12 C37 N11 Ag3 . . . . -179.5(2) ?
    N3 Ag3 N11 C34 2_646 . . . 66.1(2) ?
    N8 Ag3 N11 C34 . . . . -85.2(2) ?
    O9 Ag3 N11 C34 . . . . -172.0(2) ?
    O9' Ag3 N11 C34 . . . . 170.1(3) ?
    N3 Ag3 N11 C38 2_646 . . . -175.77(19) ?
    N8 Ag3 N11 C38 . . . . 32.9(2) ?
    O9 Ag3 N11 C38 . . . . -53.9(2) ?
    O9' Ag3 N11 C38 . . . . -71.8(3) ?
    N3 Ag3 N11 C37 2_646 . . . -55.2(2) ?
    N8 Ag3 N11 C37 . . . . 153.4(2) ?
    O9 Ag3 N11 C37 . . . . 66.6(2) ?
    O9' Ag3 N11 C37 . . . . 48.8(3) ?
    N11 C37 N12 C35 . . . . -59.2(3) ?
    N11 C37 N12 C39 . . . . 59.1(3) ?
    N9 C35 N12 C37 . . . . 59.7(3) ?
    N9 C35 N12 C39 . . . . -58.6(3) ?
    N10 C39 N12 C37 . . . . -59.0(3) ?
    N10 C39 N12 C35 . . . . 58.8(3) ?
loop_
    _geom_hbond_atom_site_label_D
    _geom_hbond_atom_site_label_H
    _geom_hbond_atom_site_label_A
    _geom_hbond_site_symmetry_A
    _geom_hbond_distance_DH
    _geom_hbond_distance_HA
    _geom_hbond_distance_DA
    _geom_hbond_angle_DHA
    O1W H1WA O8 2_646 0.87(2) 1.92(2) 2.782(5) 175(4)
    O1W H1WB O6 2_646 0.82(2) 2.10(2) 2.907(4) 166(4)
    O2W H2WA O5 2_656 0.83(2) 2.16(2) 2.958(4) 163(4)
    O2W H2WB O1 1_655 0.84(2) 1.83(3) 2.612(6) 155(4)
    O3W H3WA O2 2_556 0.80(2) 2.45(3) 3.096(7) 139(4)
    O3W H3WB O5 . 0.80(2) 2.15(2) 2.908(5) 160(4)
    O4W H4WB O7 2_656 0.88(2) 1.99(3) 2.838(7) 160(4)
data_global
_journal_date_recd_electronic     2010-11-11
_journal_date_accepted     2010-11-22
_journal_name_full     'Acta Crystallographica, Section E'
_journal_year     2010
_journal_volume     66
_journal_issue     12
_journal_page_first     m1665
_journal_page_last     m1666
_journal_paper_category     QM
_journal_coeditor_code     HB5739
_publ_contact_author_name     'Hua Wu'
_publ_contact_author_address
;
Heilongjiang Agricultural Vocational and Technical College
JiaMuSi, HeiLongJiang 154007
People's Republic of China
;
_publ_contact_author_email     hljwuhua@yahoo.com.cn
_publ_contact_author_fax     +86-454-8302036
_publ_contact_author_phone     +86-454-8302036
_publ_section_title
;\
Poly[[aquatris(\m~3~-hexamethylenetetramine-\k^3^<i>N</i>,<i>N</i>',<i>N</i>'')\
tris(<i>p</i>-toluenesulfonato-\k<i>O</i>)trisilver(I)] trihydrate]
;
loop_
    _publ_author_name
    _publ_author_address
    'Hua Wu'
;
Heilongjiang Agricultural Vocational and Technical College
JiaMuSi, HeiLongJiang 154007
People's Republic of China
;
    'Meng-Xiang Shang'
;
Heilongjiang Agricultural Vocational and Technical College
JiaMuSi, HeiLongJiang 154007
People's Republic of China
;
    'Shao-Ping ShangGuan'
;
Heilongjiang Agricultural Vocational and Technical College
JiaMuSi, HeiLongJiang 154007
People's Republic of China
;

_publ_section_synopsis     .
