# Supplementary material for: Poly[[aqua­tris­(μ3-hexa­methyl­ene­tetra­mine-κ3 N,N′,N′′)tris­(p-toluene­sulfonato-κO)tris­ilver(I)] trihydrate]
Source: Acta Crystallogr Sect E Struct Rep Online. 2010 Nov 27;66(Pt 12):m1665–6. doi: 10.1107/S1600536810048567 (PMC3011686; doi:10.1107/S1600536810048567)
Supplement: Supplementary file 2 [file e-66-m1665-Isup2.hkl]

#
# h,k,l, Fc-squared, Fo-squared, sigma(Fo-squared) and status flag
#
data_I
_shelx_title ' exp_5329 in P2(1)/n'
_shelx_refln_list_code          4
_shelx_F_calc_maximum      522.67
_exptl_crystal_F_000      2704.00
_reflns_d_resolution_high  0.7265
 
loop_
 _symmetry_equiv_pos_as_xyz
 'x, y, z'
 '-x+1/2, y+1/2, -z+1/2'
 '-x, -y, -z'
 'x-1/2, -y-1/2, z-1/2'
 
_cell_length_a    17.3181
_cell_length_b    10.7028
_cell_length_c    26.9110
_cell_angle_alpha  90.000
_cell_angle_beta   95.657
_cell_angle_gamma  90.000
 
_shelx_F_squared_multiplier     1.000
 
loop_
 _refln_index_h
 _refln_index_k
 _refln_index_l
 _refln_F_squared_calc
 _refln_F_squared_meas
 _refln_F_squared_sigma
 _refln_observed_status
   4   0   0     1425.87     1113.40    162.59 o
   6   0   0   106901.60    91371.39   6310.81 o
   8   0   0    11656.10    10574.05     73.16 o
  10   0   0     4174.34     4406.43     55.01 o
  12   0   0    39956.66    40795.99    283.47 o
  14   0   0     2436.50     2771.07     50.29 o
  16   0   0     9055.31     9414.21    257.45 o
  18   0   0     2419.86     2747.34    170.14 o
  20   0   0      426.04      412.42    138.92 o
  22   0   0        1.19      -64.67    130.77 o
   3   1   0   233598.28   188559.95   7979.36 o
   4   1   0    17001.72    17834.21    136.92 o
   5   1   0     1012.52     1125.95     26.93 o
   6   1   0    20048.70    19620.54    248.99 o
   7   1   0    14854.30    14852.93    130.36 o
   8   1   0    26231.32    25574.77    107.82 o
   9   1   0    42170.89    40535.39    347.57 o
  10   1   0     1308.24     1536.60     35.50 o
  11   1   0     1153.23     1326.15     35.10 o
  12   1   0       92.08       92.07     28.74 o
  13   1   0     5819.94     5831.55     55.68 o
  14   1   0      862.68     1095.36     35.36 o
  15   1   0     6447.55     6069.22     56.16 o
  16   1   0     1196.83     1264.15     37.67 o
  17   1   0      792.91      846.08     53.77 o
  18   1   0        8.69       -1.72     86.09 o
  19   1   0      639.75      797.21     98.79 o
  20   1   0     2175.27     2696.34    131.79 o
  21   1   0      515.79      472.12     98.33 o
  22   1   0      172.84      230.47     95.02 o
   2   2   0     7360.73     8022.90     71.24 o
   3   2   0     4706.43     4144.95     73.82 o
   4   2   0      517.34      457.54     29.11 o
   5   2   0    13489.81    13814.69    149.47 o
   6   2   0    80072.84    80495.66    708.47 o
   7   2   0        7.56       49.41     24.25 o
   8   2   0    16904.12    19270.34     88.46 o
   9   2   0      428.58      335.89     35.99 o
  10   2   0     6002.79     5990.05     62.62 o
  11   2   0    17012.88    17631.43    103.48 o
  12   2   0    11383.28    11665.13    119.75 o
  13   2   0     3692.42     3967.09     56.17 o
  14   2   0      223.81      267.30     38.76 o
  15   2   0       64.59      104.08     35.42 o
  16   2   0      927.06      735.21     37.24 o
  17   2   0     9133.54     9532.31    183.04 o
  18   2   0      807.63      982.83    102.59 o
  19   2   0      395.01      430.56     94.22 o
  20   2   0      161.46      200.09     94.03 o
  21   2   0        9.99      -17.87     93.44 o
  22   2   0      366.00      356.25     98.38 o
   2   3   0       92.22      181.57     35.59 o
   3   3   0      319.43      494.87     46.05 o
   4   3   0     5603.97     4930.99     76.43 o
   5   3   0      153.03      124.18     42.41 o
   6   3   0       91.68      216.25     41.36 o
   7   3   0      275.94      367.69     34.08 o
   8   3   0     7045.08     7021.59     62.67 o
   9   3   0    15039.13    15652.37    104.92 o
  10   3   0     1062.02     1054.42     38.86 o
  11   3   0      314.68      305.81     42.86 o
  12   3   0     1021.98      877.10     54.15 o
  13   3   0     1695.84     1710.70     62.05 o
  14   3   0    10512.46    10882.49    115.14 o
  15   3   0      400.60      542.91     49.44 o
  16   3   0       28.82       65.05     65.37 o
  17   3   0        5.42       43.69     73.92 o
  18   3   0      240.00      147.95     63.92 o
  19   3   0        2.01        9.90     90.20 o
  20   3   0     6605.46     6991.46    178.19 o
  21   3   0     1047.15     1086.29    110.12 o
  22   3   0       85.64      109.26    135.40 o
   1   4   0      186.32      157.88     54.07 o
   2   4   0     2352.82     2729.91    103.86 o
   3   4   0     2619.08     3151.65     72.28 o
   4   4   0      234.51      274.15     47.06 o
   5   4   0    19596.08    19270.28    158.24 o
   6   4   0    12040.46    12405.41    111.80 o
   7   4   0     7818.06     8074.38     96.20 o
   8   4   0      530.07      871.07     53.93 o
   9   4   0     1344.57     1368.38     61.20 o
  10   4   0     3306.24     3614.07     70.75 o
  11   4   0    28778.14    28873.08    160.63 o
  12   4   0      453.79      582.61     55.22 o
  13   4   0      167.14      201.76     54.87 o
  14   4   0      891.91      876.39     63.00 o
  15   4   0     1115.39     1129.23     63.59 o
  16   4   0     2134.95     2083.44    101.24 o
  17   4   0    15129.64    15737.02    206.04 o
  18   4   0      790.43      778.86     88.73 o
  19   4   0        1.20        9.14    127.06 o
  20   4   0      133.85       87.76     95.34 o
  21   4   0      342.29      284.89     99.75 o
  22   4   0      265.95      297.10    148.96 o
   1   5   0      617.08      687.78     86.78 o
   2   5   0     1353.21     1013.75     61.25 o
   3   5   0    43411.82    44026.15    247.33 o
   4   5   0      190.24      172.94     53.82 o
   5   5   0     7964.66     7019.05    127.61 o
   6   5   0        0.20       23.46     49.02 o
   7   5   0     6204.67     5716.36    112.05 o
   8   5   0     6605.80     7248.70    103.22 o
   9   5   0    30987.57    31063.63    258.11 o
  10   5   0      185.34      176.59     55.57 o
  11   5   0      896.94      873.97     62.77 o
  12   5   0     1808.31     1973.84     73.10 o
  13   5   0     2591.65     2776.32     80.55 o
  14   5   0    20433.05    19498.68    281.81 o
  15   5   0      146.57      255.00     85.09 o
  16   5   0        4.54       -8.02     79.90 o
  17   5   0       71.90      113.65     82.58 o
  18   5   0      128.77      110.56     78.60 o
  19   5   0      164.79      134.27    131.20 o
  20   5   0     4791.89     5159.08    238.53 o
  21   5   0       67.70       46.27    136.65 o
  22   5   0      550.62      359.30    151.45 o
   0   6   0    17448.43    16732.46    241.71 o
   1   6   0     4020.33     3631.40    135.53 o
   2   6   0       78.30       41.03     53.02 o
   3   6   0     5600.17     5727.00    194.73 o
   4   6   0     3884.95     4152.80    103.43 o
   5   6   0     5407.14     5273.62    111.56 o
   6   6   0    73369.98    72083.96    363.30 o
   7   6   0      313.24      357.43     76.78 o
   8   6   0     2019.13     2103.91     93.92 o
   9   6   0      557.83      710.10    114.05 o
  10   6   0     7527.43     7050.86    195.03 o
  11   6   0     2484.38     2730.51    151.14 o
  12   6   0     8720.43     9374.68    184.29 o
  13   6   0       83.25       14.51     60.42 o
  14   6   0     3964.84     3744.57     96.57 o
  15   6   0     1098.21     1191.68    100.53 o
  16   6   0     1086.09     1065.79    100.64 o
  17   6   0      209.17      294.66     93.09 o
  18   6   0     3367.46     3215.10    130.80 o
  19   6   0      309.24      410.80    153.46 o
  20   6   0      189.56      159.96    141.11 o
  21   6   0      527.50      563.83    158.38 o
   1   7   0      832.19     1050.06     83.12 o
   2   7   0     4105.48     4497.06    113.25 o
   3   7   0    69665.11    67990.39   1400.44 o
   4   7   0     5308.31     5035.71    115.12 o
   5   7   0      756.44      701.19     71.67 o
   6   7   0      260.92      231.27     98.15 o
   7   7   0      325.73      252.04    116.26 o
   8   7   0     4672.35     4492.72    180.03 o
   9   7   0     7390.91     6591.01    204.39 o
  10   7   0     1324.30     1166.51    137.80 o
  11   7   0     1432.08     1678.46    145.10 o
  12   7   0        1.90      -80.61    113.90 o
  13   7   0     5188.81     4959.31    128.72 o
  14   7   0      698.88     1151.41    143.23 o
  15   7   0     6922.25     7039.98    226.46 o
  16   7   0      510.16      355.20    121.52 o
  17   7   0      459.88      473.04    123.24 o
   0   8   0    48045.82    48497.17    461.45 o
   1   8   0     3052.26     3244.55    110.65 o
   2   8   0      319.91      179.24     80.46 o
   3   8   0     3898.57     4273.78    122.48 o
   4   8   0     1410.52     1125.24    131.44 o
   5   8   0       73.99      166.15    110.83 o
   6   8   0    12173.56    13368.69    273.06 o
   7   8   0     9740.89     9723.64    246.26 o
   8   8   0      778.88      704.13    135.85 o
   9   8   0      539.11      553.45    126.59 o
  10   8   0      376.56      331.97    136.65 o
  11   8   0      661.79      897.49    150.96 o
  12   8   0    11348.33    11149.88    274.56 o
  13   8   0     2911.97     2952.49    178.06 o
  14   8   0       30.42       57.28    128.12 o
  15   8   0      192.38      188.45     76.83 o
  16   8   0      805.69      743.49    146.14 o
  17   8   0     1179.33     1465.05    155.62 o
   1   9   0       72.56        7.70     82.18 o
   2   9   0     1607.95     1556.14    109.67 o
   3   9   0    12336.95    13412.97    202.23 o
   4   9   0     2876.89     2731.35    117.02 o
   5   9   0      312.95      332.79     90.99 o
   6   9   0     2465.16     2522.95    112.84 o
   7   9   0      262.86      276.39     96.14 o
   8   9   0     3527.30     3837.04    135.48 o
   9   9   0    17707.98    18498.73    301.38 o
  10   9   0     4352.41     4167.02    135.91 o
  11   9   0      205.59      130.82     86.08 o
  12   9   0      350.53      320.57     87.72 o
  13   9   0       24.67       98.59     85.92 o
  14   9   0     3376.57     3477.81    122.41 o
  15   9   0     4633.24     4197.76    212.13 o
  16   9   0      190.65      136.69    135.78 o
  17   9   0      291.22      372.25    140.59 o
   0  10   0      102.23      954.89    184.70 o
   1  10   0        2.29        1.62    106.00 o
   2  10   0       39.46      -25.07     92.08 o
   3  10   0       64.44       65.15     93.65 o
   4  10   0      197.54       88.99     99.20 o
   5  10   0     2916.10     2765.00    127.74 o
   6  10   0     1212.61     1348.86    119.43 o
   7  10   0       48.88       22.93     95.96 o
   8  10   0       41.79       74.64     91.01 o
   9  10   0       25.56       -5.17     90.70 o
  10  10   0      208.77      233.83     98.51 o
  11  10   0     7102.24     6998.12    168.71 o
  12  10   0      465.17      575.00    102.27 o
  13  10   0       87.12      142.02     91.30 o
  14  10   0       45.73       90.31     86.11 o
  15  10   0       11.66      101.93    145.34 o
  16  10   0      582.80      616.86    156.58 o
  17  10   0     3997.75     3684.36    218.57 o
   1  11   0      147.45      122.76    103.67 o
   2  11   0     1224.74     1449.39    124.33 o
   3  11   0      899.50     1513.77    133.70 o
   4  11   0        1.84       30.44    101.03 o
   5  11   0      440.60      413.58    109.02 o
   6  11   0       15.49       -1.41     95.16 o
   7  11   0      815.07      769.35    105.38 o
   8  11   0     5173.45     5048.04    159.85 o
   9  11   0     1034.16     1146.90    123.82 o
  10  11   0        2.73       68.02     98.71 o
  11  11   0      133.78      118.77     94.68 o
  12  11   0        2.06       26.91     94.78 o
  13  11   0      997.44      952.55    110.78 o
  14  11   0     3870.84     3690.57    227.94 o
  15  11   0        0.19       34.37    165.44 o
   0  12   0     6527.75     7215.71    279.29 o
   1  12   0      858.68      997.93    127.10 o
   2  12   0        3.99      -58.13    101.40 o
   3  12   0        0.74       17.65     95.93 o
   4  12   0      860.55      724.75    120.08 o
   5  12   0      848.53      807.48    112.29 o
   6  12   0     2805.98     2842.24    147.92 o
   7  12   0      401.11      364.55    111.11 o
   8  12   0      686.72      586.07    112.51 o
   9  12   0      105.50      117.94    100.88 o
  10  12   0     1768.79     1708.86    128.34 o
  11  12   0      470.39      440.93    106.63 o
  12  12   0      876.26      868.42    155.53 o
   1  13   0      245.73      139.07    110.67 o
   2  13   0     2551.60     2204.05    257.70 o
   3  13   0     8959.70     8444.78    212.00 o
   4  13   0     2884.89     2568.10    148.07 o
   5  13   0      254.24      168.23    115.44 o
   6  13   0      141.42      141.83    150.82 o
   7  13   0     2432.65     2213.66    191.14 o
   8  13   0      368.15      342.07    159.54 o
   9  13   0     4041.09     3597.94    218.71 o
  10  13   0     1188.40     1027.47    169.54 o
  11  13   0      245.05      148.33    140.79 o
 -23   0   1     1937.86     1730.50    180.89 o
 -21   0   1        0.22       35.14    131.27 o
 -19   0   1      336.31      380.93    128.11 o
 -17   0   1    22349.78    22836.09    373.09 o
 -15   0   1      752.63      628.33    121.06 o
 -13   0   1     4651.80     5256.19     54.41 o
 -11   0   1     2080.40     2151.11     49.76 o
  -9   0   1     2495.67     2963.23     63.89 o
  -7   0   1     5209.11     4256.80    134.87 o
  -5   0   1     2222.89     2374.71     28.09 o
   3   0   1      684.76     1227.32     38.66 o
   5   0   1    37612.82    36935.25    334.75 o
   7   0   1      312.65      325.47     29.86 o
   9   0   1     3570.68     3810.05     56.09 o
  11   0   1    34664.32    35613.02    154.25 o
  13   0   1     9220.50     9600.54     87.74 o
  15   0   1     1176.96     1198.50     44.46 o
  17   0   1    39358.04    39874.11    458.11 o
  19   0   1      642.20      616.35    129.91 o
  21   0   1      335.24      247.47    132.84 o
 -23   1   1       55.81      -45.31    141.17 o
 -22   1   1      347.73      322.58     99.53 o
 -21   1   1       59.55      122.38     96.86 o
 -20   1   1     6946.90     6879.31    176.42 o
 -19   1   1      744.38      889.78    104.79 o
 -18   1   1       75.00       64.80     87.71 o
 -17   1   1        4.42       50.63     35.04 o
 -16   1   1      590.28      556.60     47.83 o
 -15   1   1      138.35      186.42     23.55 o
 -14   1   1     6174.08     6356.12     59.09 o
 -13   1   1     1159.43     1215.01     30.09 o
 -12   1   1      752.38      685.34     28.44 o
 -11   1   1     7377.22     7898.70    108.92 o
 -10   1   1      176.08      186.37     21.44 o
  -9   1   1    14628.74    14834.53    145.00 o
  -8   1   1    15973.98    17269.87     90.29 o
  -7   1   1     5216.16     4967.41     40.91 o
  -6   1   1     5196.81     5515.97     68.27 o
  -5   1   1      137.87      177.04     26.52 o
  -4   1   1        2.48       40.05     19.30 o
  -3   1   1    26379.60    24940.35    173.25 o
   3   1   1    20838.27    21551.17     97.14 o
   4   1   1     3343.31     3691.03     58.92 o
   5   1   1     1167.66     1226.09     25.87 o
   6   1   1     1798.21     1841.78     47.93 o
   7   1   1      824.97      671.47     28.92 o
   8   1   1    37602.09    35098.51    121.79 o
   9   1   1     5573.64     6777.35     72.65 o
  10   1   1     3532.91     3796.47     49.80 o
  11   1   1      749.67      705.83     35.23 o
  12   1   1       34.56       37.22     29.78 o
  13   1   1     2161.25     2359.99     50.67 o
  14   1   1    30098.05    30356.38    173.17 o
  15   1   1      479.28      467.54     46.35 o
  16   1   1        0.01       10.49     28.06 o
  17   1   1      573.58      414.60     56.55 o
  18   1   1       55.81       56.93     85.03 o
  19   1   1      544.98      640.23     92.22 o
  20   1   1     9221.50     9832.00    192.45 o
  21   1   1       11.15       93.44     89.80 o
  22   1   1      420.24      360.79    135.01 o
 -23   2   1     3216.65     3336.11    210.18 o
 -22   2   1     1166.13     1113.80    115.66 o
 -21   2   1      315.21      228.98     98.08 o
 -20   2   1      600.10      613.62    102.99 o
 -19   2   1       33.40      -17.30     91.62 o
 -18   2   1     3204.12     3492.52    136.14 o
 -17   2   1     1203.57     1265.22     85.15 o
 -16   2   1     7836.46     7798.44    134.28 o
 -15   2   1       67.21      117.18     26.57 o
 -14   2   1     1751.27     1850.18     44.26 o
 -13   2   1     1361.25     1327.09     42.38 o
 -12   2   1    37242.14    37178.77    272.59 o
 -11   2   1     5075.71     5596.04     69.61 o
 -10   2   1     4903.22     4395.17     63.33 o
  -9   2   1    14104.02    14524.10    133.93 o
  -8   2   1    27590.51    28403.64    101.55 o
  -7   2   1     3512.91     2844.74     42.73 o
  -6   2   1   132909.59   124119.70   1376.45 o
  -5   2   1      617.87      547.82     41.22 o
  -4   2   1      125.36      161.85     31.87 o
  -3   2   1    55146.93    52718.15   1169.93 o
  -2   2   1     1758.85     1659.45     59.91 o
  -1   2   1     1326.01     1336.19     48.83 o
   0   2   1   273185.13   234973.52   1857.73 o
   1   2   1     2586.54     2870.91     65.18 o
   2   2   1     1242.70     1396.21     40.36 o
   3   2   1     5187.43     5362.97    227.61 o
   4   2   1     7237.28     7524.78     55.23 o
   5   2   1    68712.50    64202.51    379.01 o
   6   2   1    68783.92    65906.48    350.52 o
   7   2   1     6689.20     6881.96     55.77 o
   8   2   1    10491.28    10690.76     70.95 o
   9   2   1      102.58      109.36     28.54 o
  10   2   1     3407.11     3473.96     53.85 o
  11   2   1    27015.64    26707.76    128.75 o
  12   2   1     9215.68     9606.86     83.60 o
  13   2   1     1672.63     1856.32     48.85 o
  14   2   1     2919.10     2955.64     55.65 o
  15   2   1      703.78      599.84     39.03 o
  16   2   1      507.34      464.38     40.34 o
  17   2   1     5821.81     5782.44    145.46 o
  18   2   1      400.38      345.51     59.66 o
  19   2   1       95.31      110.13     86.06 o
  20   2   1       88.97      103.64     88.96 o
  21   2   1      173.86      213.67     91.29 o
  22   2   1      127.74      147.85    132.62 o
 -23   3   1      382.74      344.40    151.88 o
 -22   3   1      107.83       74.47    100.37 o
 -21   3   1     1817.72     1744.04    124.74 o
 -20   3   1        2.86      196.07    105.77 o
 -19   3   1     3960.65     4007.13    148.36 o
 -18   3   1       43.93       -4.86    135.21 o
 -17   3   1     3347.82     3158.14    106.36 o
 -16   3   1       66.13       51.67     27.97 o
 -15   3   1     9956.60     9623.05    186.11 o
 -14   3   1      971.27      941.99     50.12 o
 -13   3   1     8151.13     7997.09    167.79 o
 -12   3   1      422.57      378.90     48.41 o
 -11   3   1     4804.41     4949.41     70.18 o
 -10   3   1     1045.32     1060.98     44.36 o
  -9   3   1    82765.05    78108.59    260.30 o
  -8   3   1     2238.29     2386.88     59.66 o
  -7   3   1    18386.36    16921.43    203.39 o
  -6   3   1     3285.86     3546.54     61.54 o
  -5   3   1     2892.60     2480.40     62.50 o
  -4   3   1      781.59      894.22     52.71 o
  -3   3   1   163935.19   149285.92   1408.34 o
  -2   3   1     2694.76     3527.87     85.34 o
   0   3   1    16080.31    16065.86    156.72 o
   1   3   1     2831.07     3295.18     89.62 o
   2   3   1      681.68     1129.59     70.44 o
   3   3   1    71402.88    68876.58    456.55 o
   4   3   1      263.12      370.89     34.28 o
   5   3   1     7685.28     6876.97     63.32 o
   6   3   1     4267.49     4766.54     85.70 o
   7   3   1     1698.60     1933.60     44.42 o
   8   3   1      139.66      271.74     31.48 o
   9   3   1    27687.85    24654.80    201.40 o
  10   3   1       73.76      111.10     33.23 o
  11   3   1     3569.05     3858.93     65.74 o
  12   3   1      152.29      144.47     40.19 o
  13   3   1     1719.55     1573.72     52.17 o
  14   3   1      202.91      428.67     57.73 o
  15   3   1     6576.23     6480.11     94.51 o
  16   3   1       41.06       40.40     70.85 o
  17   3   1      807.33      954.91     87.84 o
  18   3   1       49.14      -29.85     63.56 o
  19   3   1        0.77      -21.14     88.98 o
  20   3   1      259.89      482.08    101.74 o
  21   3   1      125.71       89.27     89.94 o
  22   3   1        5.86       42.04    133.27 o
 -22   4   1     1657.93     1697.58    178.13 o
 -21   4   1        1.76      -32.37     98.31 o
 -20   4   1      184.39      215.21    100.19 o
 -19   4   1        4.08      -22.77    135.48 o
 -18   4   1     4616.77     4931.16    215.50 o
 -17   4   1     1050.62     1281.14     94.57 o
 -16   4   1     3762.84     3511.65    114.36 o
 -15   4   1      234.14      185.66     48.37 o
 -14   4   1     2464.15     2578.21     72.94 o
 -13   4   1      676.95      630.95     56.20 o
 -12   4   1    26033.43    26734.66    176.44 o
 -11   4   1     1831.08     2153.69     59.95 o
 -10   4   1     6731.31     6900.69    187.03 o
  -9   4   1     3422.17     3771.67     79.88 o
  -8   4   1       49.18       58.75     41.10 o
  -7   4   1     2495.05     2799.63     89.84 o
  -6   4   1   140643.97   132342.11    828.75 o
  -5   4   1     1047.74     1419.95     90.68 o
  -4   4   1     2818.10     2674.73     69.16 o
  -3   4   1      941.29     1286.16     55.17 o
  -2   4   1      987.02     1244.83     69.86 o
   0   4   1    60722.63    61400.99    346.54 o
   1   4   1    21151.22    20874.32    213.52 o
   2   4   1      658.44      699.39     72.85 o
   3   4   1     1022.81     1222.68     56.30 o
   4   4   1      340.42      389.05     44.20 o
   5   4   1      109.04       59.56     50.90 o
   6   4   1    42419.60    42515.78    260.12 o
   7   4   1     2749.73     2684.81     65.00 o
   8   4   1      422.04      509.19     79.69 o
   9   4   1     2003.11     2630.07     58.56 o
  10   4   1     5947.77     5603.82     78.46 o
  11   4   1    16823.54    18177.74    169.41 o
  12   4   1    17787.70    17174.85    205.74 o
  13   4   1     4169.87     4045.95     92.39 o
  14   4   1     1839.57     1766.29     73.97 o
  15   4   1      802.07      761.24     63.23 o
  16   4   1      414.65      425.27     80.91 o
  17   4   1     3466.17     4177.22    131.06 o
  18   4   1     1006.56      984.74     91.05 o
  19   4   1        0.90        6.73    129.27 o
  20   4   1      831.55     1013.09    108.68 o
  21   4   1        3.40        2.58     92.66 o
  22   4   1        7.91       -8.79    137.43 o
 -22   5   1        0.47       48.01    148.10 o
 -21   5   1      884.88      766.61    157.10 o
 -20   5   1     2666.47     2827.30    199.40 o
 -19   5   1     1187.84     1331.52    171.54 o
 -18   5   1       45.10       31.65    131.06 o
 -17   5   1       75.83      114.55     77.76 o
 -16   5   1      813.59      754.37     88.17 o
 -15   5   1    11200.51    11045.03    175.51 o
 -14   5   1     1724.72     2009.07     76.35 o
 -13   5   1     5115.16     5198.62     98.36 o
 -12   5   1     4381.17     4612.26     90.22 o
 -11   5   1       20.77       26.48     51.79 o
 -10   5   1        2.05       37.93     54.10 o
  -9   5   1    30828.06    31057.72    200.85 o
  -8   5   1       59.50       67.60     51.40 o
  -7   5   1      659.26      864.83     55.97 o
  -6   5   1      228.88      243.77     58.78 o
  -5   5   1     2026.44     2238.96    108.31 o
  -4   5   1     1030.78     1026.33     62.56 o
  -3   5   1    98858.19    98538.36    847.90 o
  -2   5   1     4823.50     5735.57    143.03 o
  -1   5   1      480.01      483.73     85.49 o
   0   5   1     1592.84     1614.15     84.44 o
   1   5   1     1884.04     2050.15    108.41 o
   2   5   1     3140.45     3476.04    128.92 o
   3   5   1    71388.81    71984.69    494.85 o
   4   5   1    18831.96    17665.55    190.95 o
   5   5   1     1352.96     1312.51     67.93 o
   6   5   1     2384.19     2499.45     80.96 o
   7   5   1     2360.12     2627.48     84.07 o
   8   5   1    11312.84    11843.42    255.58 o
   9   5   1    13856.49    13993.16    141.14 o
  10   5   1     5419.60     5378.69     85.70 o
  11   5   1     3379.92     3340.25     74.71 o
  12   5   1      657.91      762.32     64.24 o
  13   5   1        2.36        2.29     59.47 o
  14   5   1     4466.89     4719.83    105.48 o
  15   5   1     1051.37      998.66     92.18 o
  16   5   1        1.02      -24.28     80.08 o
  17   5   1      809.73      937.99     95.17 o
  18   5   1      778.30      785.18     89.09 o
  19   5   1       25.80        8.90    132.53 o
  20   5   1     2611.34     2887.29    194.76 o
  21   5   1      438.74      394.57    143.25 o
  22   5   1       26.96      -67.45    144.06 o
 -21   6   1        8.56       17.98    150.96 o
 -20   6   1       29.28       25.17    145.20 o
 -19   6   1       39.22       96.31    147.77 o
 -18   6   1     1637.90     1665.98    174.45 o
 -17   6   1     4042.08     4236.11    133.57 o
 -16   6   1      225.65      292.92     84.26 o
 -15   6   1      880.46      801.47     90.27 o
 -14   6   1      694.41      618.31     69.08 o
 -13   6   1       53.40       85.09     57.75 o
 -12   6   1     4875.72     5374.13    104.23 o
 -11   6   1     4487.49     4330.10    126.25 o
 -10   6   1      506.63      530.74     84.95 o
  -9   6   1     3702.66     3625.67    149.54 o
  -8   6   1        0.83       -0.28     61.35 o
  -7   6   1     4137.19     4350.85    108.83 o
  -6   6   1    12113.57    13358.12    167.46 o
  -5   6   1     2903.58     2909.43     94.94 o
  -4   6   1      425.35      444.33     62.32 o
  -3   6   1      920.00      961.31     63.18 o
  -2   6   1     1806.07     2000.17     66.03 o
  -1   6   1     1215.21     1196.62    102.47 o
   0   6   1    23297.06    23470.28    275.69 o
   1   6   1     3795.51     3643.76    139.59 o
   2   6   1        1.73      -31.95     88.53 o
   3   6   1      223.95      224.26     51.18 o
   4   6   1      524.23      605.33     67.74 o
   5   6   1    16884.15    17502.56    187.30 o
   6   6   1    18632.91    19483.73    275.50 o
   7   6   1    23113.98    23558.72    221.07 o
   8   6   1     1260.15     1422.39     87.25 o
   9   6   1     1639.35     1501.98     91.42 o
  10   6   1     3920.91     4340.32    167.37 o
  11   6   1     9970.13     9747.63    154.18 o
  12   6   1     1179.38     1207.25     86.71 o
  13   6   1       89.96       81.82     71.48 o
  14   6   1      213.84      244.03     67.97 o
  15   6   1        2.22       57.92     82.81 o
  16   6   1      923.96      861.77     96.20 o
  17   6   1     7013.99     7793.98    429.60 o
  18   6   1     1055.95     1080.93    104.45 o
  19   6   1      155.03       67.38    136.40 o
  20   6   1       44.02       19.82    142.96 o
 -17   7   1       23.14       13.15    109.53 o
 -16   7   1       88.90      108.99    116.20 o
 -15   7   1       18.10      199.46     75.00 o
 -14   7   1     6513.20     6886.81    132.48 o
 -13   7   1      657.20      775.93     83.59 o
 -12   7   1        2.77      -58.21    116.59 o
 -11   7   1      112.33      176.45    114.10 o
 -10   7   1      126.55       86.88    112.10 o
  -9   7   1      956.63     1109.20    134.01 o
  -8   7   1        6.57       44.71    110.35 o
  -7   7   1        5.07      -69.44     98.24 o
  -6   7   1     1309.02     1277.82    119.22 o
  -5   7   1       22.70      -13.59     72.06 o
  -4   7   1     1429.70     1302.61     84.03 o
  -3   7   1      766.12      966.81     72.07 o
  -2   7   1      378.95      399.31     64.44 o
  -1   7   1       36.42      -19.28     63.24 o
   0   7   1      251.67      345.54    102.54 o
   1   7   1     2862.49     2800.65    145.36 o
   2   7   1    21659.13    22069.58    305.43 o
   3   7   1      394.48     1009.66     92.62 o
   4   7   1     4824.99     4974.12    119.85 o
   5   7   1       86.35       49.40     72.99 o
   6   7   1     4508.73     4937.81    172.17 o
   7   7   1     4428.92     4228.89    175.21 o
   8   7   1     6671.88     6923.48    202.87 o
   9   7   1     4629.34     4949.42    185.59 o
  10   7   1       22.39       26.95    115.89 o
  11   7   1      473.89      412.70    121.97 o
  12   7   1        2.97       -6.99     73.97 o
  13   7   1     1070.81     1229.60     90.94 o
  14   7   1    20152.48    20821.45    343.66 o
  15   7   1     1949.24     1761.14    160.26 o
  16   7   1      382.30      360.03    123.38 o
  17   7   1        0.02      -10.94    123.00 o
  18   7   1       15.93      -33.87    120.39 o
 -17   8   1     2854.37     2740.57    181.52 o
 -16   8   1     1993.84     2195.91    164.94 o
 -15   8   1        4.63        0.25     72.67 o
 -14   8   1     1009.57      814.98     85.49 o
 -13   8   1      156.84      140.00     78.00 o
 -12   8   1     4609.07     5154.22    146.31 o
 -11   8   1     1628.84     1787.35    103.02 o
 -10   8   1     5502.84     5300.14    132.89 o
  -9   8   1     1098.87     1060.02    110.07 o
  -8   8   1        1.75      -19.56     80.36 o
  -7   8   1     8781.96     8323.21    156.52 o
  -6   8   1    20323.47    19603.68    366.99 o
  -5   8   1      497.92      255.34     91.49 o
  -4   8   1      529.04      414.53     84.23 o
  -3   8   1     1496.53     1604.22     95.53 o
  -2   8   1      150.26      215.32     99.33 o
  -1   8   1     6832.27     7083.35    146.50 o
   0   8   1    18628.63    20256.14    336.33 o
   1   8   1      665.05      619.40     89.65 o
   2   8   1      576.80      593.70    130.53 o
   3   8   1       90.40       -4.53    119.30 o
   4   8   1     1895.66     1816.42    154.75 o
   5   8   1     2037.19     2182.74    162.22 o
   6   8   1    12782.44    13236.45    272.46 o
   7   8   1     1273.07     1300.62    150.92 o
   8   8   1       73.39      141.86    134.61 o
   9   8   1     2572.53     2541.59    163.78 o
  10   8   1      243.32      155.98    126.61 o
  11   8   1    11936.04    12354.24    285.93 o
  12   8   1       14.90      247.63    140.09 o
  13   8   1      244.51      300.89    136.96 o
  14   8   1     1154.06     1141.58    155.07 o
  15   8   1        6.17       16.78    126.85 o
  16   8   1      319.11      220.96    135.73 o
  17   8   1     6419.48     6142.31    239.08 o
 -17   9   1       42.74       40.47    135.58 o
 -16   9   1      113.70       47.16    139.02 o
 -15   9   1     2755.94     2389.05    179.86 o
 -14   9   1      245.15      246.62     82.22 o
 -13   9   1     3820.71     4002.36    130.18 o
 -12   9   1        3.67        3.18     83.24 o
 -11   9   1      457.30      474.23     88.60 o
 -10   9   1     2017.21     2078.33    139.14 o
  -9   9   1    21969.01    21614.87    605.22 o
  -8   9   1     3270.20     2944.35    126.58 o
  -7   9   1     2453.47     2266.84    113.73 o
  -6   9   1      117.17       57.30     92.72 o
  -5   9   1      982.66     1006.63    102.07 o
  -4   9   1     2236.24     2158.31    119.45 o
  -3   9   1    25365.62    25773.01    265.70 o
  -2   9   1      510.77      555.10     98.12 o
  -1   9   1      391.88      330.90     96.05 o
   0   9   1      193.87      152.72     74.16 o
   1   9   1     1079.16      929.17     99.65 o
   2   9   1     1930.53     1664.19    110.24 o
   3   9   1    17691.59    18500.86    231.78 o
   4   9   1      372.95      263.43    146.39 o
   5   9   1      115.64      103.92    134.47 o
   6   9   1     4914.76     4723.94    209.35 o
   7   9   1     2847.20     2788.74    191.08 o
   8   9   1     8938.41     9661.23    269.60 o
   9   9   1     7298.06     7084.88    243.84 o
  10   9   1       85.84      102.09    150.89 o
  11   9   1      584.62      686.45    148.73 o
  12   9   1       81.21       -0.97    141.04 o
  13   9   1     1216.34     1106.41    159.81 o
  14   9   1     1313.18     1433.79    105.30 o
  15   9   1       25.88      132.64    153.47 o
  16   9   1       92.53      118.75    145.74 o
  17   9   1      154.42      157.63    141.35 o
 -17  10   1        0.05       48.53    154.97 o
 -16  10   1     1899.27     1790.54    178.09 o
 -15  10   1     1665.68     1440.93    176.85 o
 -14  10   1        3.72       54.49    143.96 o
 -13  10   1     1478.26     1522.55    111.04 o
 -12  10   1     5123.62     4792.85    152.10 o
 -11  10   1      132.39       71.59     93.40 o
 -10  10   1     1670.05     1775.11    116.90 o
  -9  10   1      334.97      318.59     96.03 o
  -8  10   1      304.76      316.30     96.58 o
  -7  10   1     1456.25     1702.33    115.54 o
  -6  10   1    22469.78    22729.75    265.73 o
  -5  10   1     1748.68     1744.11    118.93 o
  -4  10   1     1341.51     1253.88    105.06 o
  -3  10   1       48.47        2.77     92.88 o
  -2  10   1      205.46      201.26     91.38 o
  -1  10   1     4160.84     3777.47    144.95 o
   0  10   1    29748.71    27640.00    292.26 o
   1  10   1     4408.60     3883.73    137.96 o
   2  10   1     1417.55     1229.62    107.40 o
   3  10   1      204.33      173.27     86.32 o
   4  10   1      642.31      663.27    108.34 o
   5  10   1     3726.95     3937.82    142.12 o
   6  10   1     7765.19     7711.74    175.05 o
   7  10   1     1975.94     1698.08    116.38 o
   8  10   1     1968.64     1848.77    113.92 o
   9  10   1      255.82      243.20     91.68 o
  10  10   1     1633.88     1509.26    115.90 o
  11  10   1      236.68      675.01    105.86 o
  12  10   1     2594.74     2504.86    139.97 o
  13  10   1      746.59      704.82     98.60 o
  14  10   1       39.18       42.57     86.79 o
  15  10   1      291.26      374.05    155.62 o
  16  10   1      472.41      493.26    164.00 o
  17  10   1        2.05      185.56    171.40 o
 -15  11   1     3538.43     3485.72    222.78 o
 -14  11   1        3.46      132.50    162.34 o
 -13  11   1      676.52      675.87    102.34 o
 -12  11   1     1319.08     1181.85    108.47 o
 -11  11   1       76.61       67.86     97.09 o
 -10  11   1     2571.76     2535.97    135.78 o
  -9  11   1    11088.12    10751.57    241.32 o
  -8  11   1      182.17      241.78    104.38 o
  -7  11   1     1172.40     1277.21    112.83 o
  -6  11   1      579.62      621.47    107.85 o
  -5  11   1      104.46       49.87    101.27 o
  -4  11   1     3070.96     2925.29    138.19 o
  -3  11   1    24307.60    24501.01    801.61 o
  -2  11   1     6231.85     6173.59    172.71 o
  -1  11   1       35.03      -37.48    104.22 o
   0  11   1        2.89      -37.73    101.73 o
   1  11   1      223.31       38.83    105.50 o
   2  11   1     3596.49     3915.80    149.78 o
   3  11   1    16827.31    16230.39    249.15 o
   4  11   1     5421.08     5326.43    332.12 o
   5  11   1       31.35      -37.19    105.80 o
   6  11   1       37.83       58.17     92.34 o
   7  11   1      374.40      376.67    101.85 o
   8  11   1       34.43      405.79    110.35 o
   9  11   1     6803.14     6905.18    429.30 o
  10  11   1     1651.61     1460.59    163.17 o
  11  11   1       60.54       70.40     94.65 o
  12  11   1      172.82      202.19     96.76 o
  13  11   1       15.53       93.46     96.77 o
  14  11   1      385.08      654.07    182.63 o
  15  11   1     1769.78     1411.01    191.45 o
 -12  12   1     3225.63     3102.31    194.27 o
 -11  12   1       97.45       67.28    100.83 o
 -10  12   1       91.96        6.94    101.53 o
  -9  12   1      470.33      406.92    104.63 o
  -8  12   1      384.78      260.50    107.77 o
  -7  12   1      245.42      175.37    111.79 o
  -6  12   1     1371.68     1655.28    132.93 o
  -5  12   1      455.41      430.73    107.26 o
  -4  12   1       13.53      -42.38    109.61 o
  -3  12   1       60.73        1.08     99.64 o
  -2  12   1        9.98      -58.24     99.55 o
  -1  12   1      289.30      416.81    196.54 o
   0  12   1     7095.31     7831.97    299.20 o
   1  12   1     3491.86     3632.05    157.38 o
   2  12   1      470.09      303.19    106.69 o
   3  12   1       70.89       -6.15     99.08 o
   4  12   1      352.48      425.31    111.43 o
   5  12   1       44.81       22.63    107.72 o
   6  12   1     4229.02     4139.34    159.32 o
   7  12   1     2936.58     3021.38    144.22 o
   8  12   1      348.78      366.51    112.58 o
   9  12   1        1.16       45.10    102.54 o
  10  12   1       45.11       57.73    105.43 o
  11  12   1     1328.57     1263.87    123.18 o
  12  12   1     1760.61     1607.57    166.51 o
 -11  13   1        3.04      -13.58    143.12 o
 -10  13   1       47.66       71.48    150.75 o
  -9  13   1      331.42      617.70    170.93 o
  -8  13   1      195.62      183.09    158.51 o
  -7  13   1       97.33      130.49    153.75 o
  -6  13   1      164.01      104.43    141.23 o
  -5  13   1        4.70       47.28    109.24 o
  -4  13   1       34.43      177.57    117.45 o
  -3  13   1       89.53      373.96    125.68 o
  -2  13   1      454.31      477.90    116.72 o
  -1  13   1        1.70      -28.29    109.68 o
   0  13   1      178.87      116.00    109.25 o
   1  13   1       70.99       52.18    108.17 o
   2  13   1     1243.43     1295.83    138.33 o
   3  13   1     1208.97     1678.83    145.56 o
   4  13   1     1576.79     1688.99    138.29 o
   5  13   1      183.55       99.28    107.28 o
   6  13   1       31.44       79.19    151.31 o
   7  13   1      859.38      590.64    162.47 o
   8  13   1     3793.48     3347.69    216.69 o
   9  13   1     1219.97     1197.90    177.75 o
  10  13   1     1868.47     1630.99    179.38 o
  11  13   1       28.42       17.97    136.29 o
 -22   0   2     2108.16     2078.44    183.54 o
 -20   0   2     1405.55     1767.66    174.05 o
 -18   0   2    13439.09    13629.84    313.50 o
 -16   0   2    26108.19    26950.08    400.23 o
 -14   0   2     1244.33     1157.57    127.78 o
 -12   0   2    88169.58    84925.97   3659.13 o
 -10   0   2    34934.46    33596.52    124.62 o
  -8   0   2    17288.88    14963.81     65.63 o
   4   0   2     1018.18     1085.23     79.16 o
   6   0   2    84018.01    76359.33    327.94 o
   8   0   2     4877.90     5449.39     65.34 o
  10   0   2     2257.85     2149.38     50.38 o
  12   0   2      363.18      311.22     41.21 o
  14   0   2     1790.16     1628.64     73.44 o
  16   0   2     1280.13     1502.46     65.23 o
  18   0   2      401.66      430.15    117.61 o
  20   0   2        8.20      -64.65    124.69 o
 -23   1   2        0.61      -18.53    102.06 o
 -22   1   2        9.03       32.42     98.30 o
 -21   1   2     2203.06     1964.64    125.90 o
 -20   1   2      540.34      881.87    111.05 o
 -19   1   2     5240.87     5208.08    158.07 o
 -18   1   2      738.12      671.09     99.01 o
 -17   1   2     1742.65     1739.63    191.77 o
 -16   1   2     2575.51     2816.83     97.06 o
 -15   1   2    16229.18    15753.00    122.94 o
 -14   1   2        0.67       34.01     39.72 o
 -13   1   2     7558.58     7928.42    107.24 o
 -12   1   2     1363.72     1346.62     90.90 o
 -11   1   2     3980.58     3552.64    151.57 o
 -10   1   2      137.24      170.67     18.02 o
  -9   1   2    63120.78    59978.28    395.53 o
  -8   1   2       54.90       56.54     17.43 o
  -7   1   2     7243.69     7110.03    208.50 o
  -6   1   2       29.04       46.13     31.23 o
  -5   1   2     6879.89     6858.86     72.70 o
  -4   1   2       11.14       60.41     28.89 o
  -3   1   2    58183.30    56067.79    265.67 o
  -2   1   2    14181.58    15602.37     80.69 o
   3   1   2    94271.34    88674.48    640.22 o
   4   1   2     9617.56     9567.56     47.98 o
   5   1   2     4368.54     4468.18     36.28 o
   6   1   2    14837.56    13468.44     76.01 o
   7   1   2      376.38      444.50     34.14 o
   8   1   2    29191.79    27447.50    156.15 o
   9   1   2     5614.73     5281.40     51.26 o
  10   1   2     2430.46     2460.82     40.13 o
  11   1   2     5118.82     5109.81     62.91 o
  12   1   2     3588.91     3797.75     67.29 o
  13   1   2       27.75       42.12     31.95 o
  14   1   2     1780.55     2161.46     69.66 o
  15   1   2      626.03      583.60     35.98 o
  16   1   2        8.01       20.56     31.67 o
  17   1   2      565.77      668.48     63.84 o
  18   1   2       18.03      -11.60     50.30 o
  19   1   2      401.57      518.43     88.65 o
  20   1   2     4470.40     4937.39    146.42 o
  21   1   2       79.12       79.39     84.87 o
 -23   2   2     1388.77     1481.42    127.54 o
 -22   2   2     1166.42     1234.69    146.13 o
 -21   2   2       85.51       56.61     98.50 o
 -20   2   2       66.42       70.89     96.29 o
 -19   2   2       30.13       92.29     95.42 o
 -18   2   2     2243.07     2606.34    130.40 o
 -17   2   2     2507.94     2378.78     72.49 o
 -16   2   2      769.73      785.99     88.76 o
 -15   2   2     2256.15     2213.71     83.00 o
 -14   2   2      761.80      610.77     86.52 o
 -13   2   2      715.66      619.49     48.59 o
 -12   2   2     6466.47     6208.62    123.59 o
 -11   2   2      129.45      154.81     28.59 o
 -10   2   2      445.86      466.94     36.28 o
  -9   2   2      779.52     1001.91     36.78 o
  -8   2   2     2244.52     2430.35     41.19 o
  -7   2   2     1488.22     1548.90     45.28 o
  -6   2   2    92158.45    89575.77   1796.73 o
  -5   2   2       94.15      143.92     32.64 o
  -4   2   2    15132.96    16312.45    221.84 o
  -3   2   2    28789.19    29085.99    213.59 o
  -2   2   2        8.29       44.25     29.09 o
  -1   2   2     6597.25     6546.94     62.74 o
   0   2   2    21636.24    21436.58    151.26 o
   1   2   2    43891.74    42243.82    217.75 o
   2   2   2    12016.01    11162.97    125.25 o
   3   2   2       89.09       51.78     34.59 o
   4   2   2      293.22      215.59     27.92 o
   5   2   2    11201.54    10632.86     61.97 o
   6   2   2    35151.42    36731.24    206.65 o
   7   2   2    14132.30    13850.78     85.92 o
   8   2   2    16783.85    15706.98    148.77 o
   9   2   2     3095.07     3475.99     49.51 o
  10   2   2      403.18      392.67     35.97 o
  11   2   2    31426.10    31208.70    239.35 o
  12   2   2     8269.16     8387.30     94.78 o
  13   2   2     1885.64     1935.67     51.80 o
  14   2   2     1626.53     1697.34     53.16 o
  15   2   2      214.60      199.30     36.76 o
  16   2   2      284.37      323.75     36.29 o
  17   2   2    16209.47    17071.16    221.24 o
  18   2   2      413.28      416.11     61.01 o
  19   2   2      238.84      291.92     84.32 o
  20   2   2      574.99      628.19     98.19 o
  21   2   2       70.02       52.96     87.26 o
 -23   3   2     1051.36     1085.11    178.61 o
 -22   3   2      471.28      306.67    104.43 o
 -21   3   2      624.84      710.79    111.77 o
 -20   3   2     2352.81     2328.54    131.74 o
 -19   3   2       47.44      161.67     99.71 o
 -18   3   2      436.11      279.62    140.83 o
 -17   3   2      671.00      662.42     76.53 o
 -16   3   2      109.14       83.44     63.12 o
 -15   3   2      649.45      585.33     66.14 o
 -14   3   2     1976.47     2305.78     51.42 o
 -13   3   2      706.57      725.82     45.50 o
 -12   3   2     1090.48     1011.28     49.43 o
 -11   3   2      732.99      768.72     46.43 o
 -10   3   2     1750.98     1833.63     48.20 o
  -9   3   2     7301.72     8101.08     87.83 o
  -8   3   2      538.57      596.58     45.21 o
  -7   3   2     2131.19     2467.00     57.56 o
  -6   3   2     2209.21     1631.51     61.82 o
  -5   3   2      391.62      467.64     59.22 o
  -4   3   2    16723.11    15682.78    129.99 o
  -3   3   2     9522.05     9198.82    141.14 o
  -2   3   2    30866.45    32926.59    954.46 o
  -1   3   2    19539.90    19073.45    159.68 o
   0   3   2     3271.73     3072.78     89.27 o
   1   3   2     3708.95     4233.90     98.15 o
   2   3   2     4418.16     5079.66    106.66 o
   3   3   2        9.44       48.09     39.90 o
   4   3   2    12841.99    12149.07    143.09 o
   5   3   2      387.05      303.65     32.48 o
   6   3   2      230.59      311.15     32.73 o
   7   3   2      189.77      322.65     29.50 o
   8   3   2    30316.35    29202.47    223.37 o
   9   3   2     4713.82     4848.65     59.13 o
  10   3   2     4184.31     3920.17     64.00 o
  11   3   2      299.17      306.43     39.17 o
  12   3   2      388.25      397.01     43.20 o
  13   3   2        7.34       35.07     42.62 o
  14   3   2    42029.58    41169.87    186.22 o
  15   3   2       32.28       86.05     41.75 o
  16   3   2      297.80      240.07     74.81 o
  17   3   2       15.91       -3.88     79.07 o
  18   3   2       44.48       10.06     64.25 o
  19   3   2      186.44      145.49     88.00 o
  20   3   2     6022.17     6198.49    162.68 o
  21   3   2      418.89      309.93    133.18 o
 -22   4   2      158.49      260.79    108.43 o
 -21   4   2       55.76       38.67    100.35 o
 -20   4   2       30.78       -0.31    134.77 o
 -19   4   2      724.78      532.83    151.44 o
 -18   4   2      506.25      834.93    159.38 o
 -17   4   2     2621.42     2754.90    104.31 o
 -16   4   2     1350.29     1474.84     58.11 o
 -15   4   2       67.79       98.36     29.83 o
 -14   4   2       51.72       41.62     48.04 o
 -13   4   2      582.11      527.21     54.73 o
 -12   4   2     1797.41     2068.40     66.90 o
 -11   4   2      867.92      786.16     49.55 o
 -10   4   2      140.02      245.64     53.98 o
  -9   4   2     3800.93     3941.18     80.68 o
  -8   4   2        0.64       -0.08     43.80 o
  -7   4   2     9596.82     9335.97    204.83 o
  -6   4   2    44497.36    43817.84    239.82 o
  -5   4   2     9146.56     8761.75    120.62 o
  -4   4   2     2178.68     2110.80     65.81 o
  -3   4   2     5727.58     5523.88    123.60 o
  -2   4   2     2051.46     2181.50     78.04 o
  -1   4   2    20805.05    21531.38    150.34 o
   0   4   2    20438.33    21637.77    215.59 o
   1   4   2    43773.05    46254.35    308.82 o
   2   4   2    19581.72    20628.49    210.85 o
   3   4   2       59.79       27.18     40.60 o
   4   4   2    10602.59    10234.45    117.11 o
   5   4   2    41035.77    40736.56    333.44 o
   6   4   2     5287.44     6551.22     83.82 o
   7   4   2    12493.89    12873.67    107.85 o
   8   4   2     6210.59     6633.49     78.08 o
   9   4   2       10.54       27.09     33.76 o
  10   4   2      959.92     1009.52     44.35 o
  11   4   2    56212.22    56799.14    352.45 o
  12   4   2        3.57       30.99     43.04 o
  13   4   2      441.95      385.23     47.09 o
  14   4   2      214.42      205.36     62.24 o
  15   4   2      302.33      293.51     58.66 o
  16   4   2      130.90      208.94     80.38 o
  17   4   2    19562.35    20722.81    446.83 o
  18   4   2     1513.54     1645.55    187.99 o
  19   4   2       35.14      -18.33    124.16 o
  20   4   2       29.98       39.16     91.06 o
  21   4   2       37.01       29.10    126.28 o
 -22   5   2      459.97      345.61    112.91 o
 -21   5   2      562.31      510.18    165.65 o
 -20   5   2     1108.91     1305.43    169.49 o
 -19   5   2     3195.01     3579.50    213.14 o
 -18   5   2        0.61      -16.06    135.15 o
 -17   5   2      570.25      480.57     83.76 o
 -16   5   2      221.56      255.37     78.77 o
 -15   5   2     3847.04     3805.39     78.23 o
 -14   5   2      300.34      342.26     58.57 o
 -13   5   2     6718.09     6990.22    105.26 o
 -12   5   2       63.78      124.25     55.48 o
 -11   5   2     2887.14     2845.56     98.34 o
 -10   5   2     3414.01     3453.19     86.93 o
  -9   5   2    32156.90    33555.69    209.36 o
  -8   5   2      113.40      115.44     52.53 o
  -7   5   2     4887.11     4879.63     88.19 o
  -6   5   2     3136.05     3326.79    170.54 o
  -5   5   2     3324.42     3597.35     86.11 o
  -4   5   2    16300.53    17067.39    245.98 o
  -3   5   2    61651.82    63414.24    287.50 o
  -2   5   2    15195.96    15925.38    149.85 o
  -1   5   2      347.59      108.00     77.73 o
   0   5   2      286.24      339.69     85.15 o
   1   5   2     3867.47     4169.59    117.84 o
   2   5   2    79411.54    80976.89    459.83 o
   3   5   2    16805.29    15799.93    156.12 o
   4   5   2    10872.42    12581.56    143.34 o
   5   5   2     3602.29     3591.61     91.10 o
   6   5   2     2055.74     2131.86     82.02 o
   7   5   2       61.83      132.41     62.60 o
   8   5   2    22340.57    22468.36    297.91 o
   9   5   2      984.50     1065.47     81.53 o
  10   5   2      431.66      484.55     51.71 o
  11   5   2     5071.43     5208.80     87.97 o
  12   5   2      146.70      186.86     59.11 o
  13   5   2      432.50      425.75     64.90 o
  14   5   2    21412.54    20927.86    345.61 o
  15   5   2      316.86      323.29     86.03 o
  16   5   2       20.45       22.38     82.58 o
  17   5   2      145.22      189.53     85.46 o
  18   5   2       69.97       98.46     80.28 o
  19   5   2      122.32      140.10    130.81 o
  20   5   2     5458.81     5616.01    235.23 o
  21   5   2      340.92      307.50    142.10 o
 -21   6   2      224.71      190.99    149.23 o
 -20   6   2        2.22       82.80    143.98 o
 -19   6   2      454.53      488.58    149.20 o
 -18   6   2     3292.22     3795.16    219.51 o
 -17   6   2      102.12      131.27     84.14 o
 -16   6   2     2712.68     2594.67    116.35 o
 -15   6   2      261.06      254.81     56.87 o
 -14   6   2     4513.77     4642.77     86.44 o
 -13   6   2     2035.28     1922.52     61.79 o
 -12   6   2    23220.55    24236.62    381.83 o
 -11   6   2      115.10      165.04     76.00 o
 -10   6   2    12411.90    12399.21    176.43 o
  -9   6   2        8.33       30.81     76.24 o
  -8   6   2     2680.60     2690.15     99.31 o
  -7   6   2     2001.15     1737.49     87.54 o
  -6   6   2    68220.21    69838.63    357.68 o
  -5   6   2      310.00      186.99     58.70 o
  -4   6   2      782.16      642.29     56.53 o
  -3   6   2     5620.24     5740.62    121.59 o
  -2   6   2     1384.42     1603.90     75.08 o
  -1   6   2     5169.03     5218.02    101.45 o
   0   6   2    36202.58    32219.84    316.35 o
   1   6   2     7846.94     8189.19    175.79 o
   2   6   2      255.18      302.27     94.59 o
   3   6   2     1337.59     1479.45     75.06 o
   4   6   2     1563.42     1496.01     74.05 o
   5   6   2    20235.25    21198.46    482.89 o
   6   6   2    38526.96    39671.71    277.33 o
   7   6   2       78.60      176.27     74.77 o
   8   6   2      267.46      295.62     69.01 o
   9   6   2      309.43      306.64     76.60 o
  10   6   2     1727.13     1716.34    142.98 o
  11   6   2     2015.22     2313.34    100.11 o
  12   6   2     1837.92     1731.07     94.59 o
  13   6   2       14.69       31.78     72.36 o
  14   6   2     1091.56     1095.85     89.73 o
  15   6   2     1367.72     1341.61    140.99 o
  16   6   2       16.30        5.76    119.83 o
  17   6   2      906.44     1005.33    135.31 o
  18   6   2       56.26       26.50    114.84 o
 -20   7   2        6.08      104.85    146.76 o
 -19   7   2     1125.64      734.67    153.44 o
 -18   7   2      869.31      892.68    173.44 o
 -17   7   2      537.03      529.69     97.70 o
 -16   7   2     1308.97     1266.64    107.99 o
 -15   7   2    12313.03    12952.75    148.91 o
 -14   7   2       26.36       46.14     69.69 o
 -13   7   2     7574.75     7885.90    155.82 o
 -12   7   2      749.75      699.91     77.98 o
 -11   7   2     1249.05     1086.39     83.13 o
 -10   7   2      519.91      480.65     76.84 o
  -9   7   2    20004.66    19065.76    199.40 o
  -8   7   2     1806.80     1813.88     89.56 o
  -7   7   2      110.68       86.39     67.29 o
  -6   7   2      708.83      775.52     79.03 o
  -5   7   2      901.37      828.18     64.64 o
  -4   7   2     1414.95     1414.54     69.75 o
  -3   7   2    27003.02    26366.35    189.60 o
  -2   7   2    11023.03    11282.27    130.17 o
  -1   7   2      449.78      497.08     69.65 o
   0   7   2      332.75      210.67     88.19 o
   1   7   2       10.80        1.14    104.00 o
   2   7   2       16.30      585.92    125.57 o
   3   7   2    66793.30    66938.63   1091.69 o
   4   7   2     6046.92     5631.40    246.32 o
   5   7   2     1598.19     1334.38     81.70 o
   6   7   2      781.63      618.16    122.21 o
   7   7   2     3048.75     3160.91    157.29 o
   8   7   2     4410.27     4649.80    181.57 o
   9   7   2     7641.44     7779.53    220.78 o
  10   7   2       49.60       63.70    122.18 o
  11   7   2     1546.23     1789.41    147.34 o
  12   7   2      167.58      145.48     78.16 o
  13   7   2       35.93       33.75     76.42 o
  14   7   2      651.20     1260.07    156.14 o
  15   7   2      626.03      558.97    141.51 o
  16   7   2       49.21       60.14    124.67 o
  17   7   2     1602.37     1418.25    152.96 o
  18   7   2        6.96      -36.30    123.66 o
 -17   8   2      667.81      636.78    136.54 o
 -16   8   2     2370.26     2152.78    160.21 o
 -15   8   2     1701.75     1701.40    156.76 o
 -14   8   2      462.18      488.77     79.38 o
 -13   8   2      560.79      644.95     86.36 o
 -12   8   2     9165.33     9485.35    264.59 o
 -11   8   2      248.84      221.89     83.47 o
 -10   8   2      182.56      210.71     84.18 o
  -9   8   2     6376.07     5992.57    136.36 o
  -8   8   2      408.35      350.26     86.34 o
  -7   8   2     4721.01     5158.97    131.94 o
  -6   8   2    15527.82    15810.71    201.98 o
  -5   8   2     6930.13     6314.12    197.87 o
  -4   8   2     1900.23     1661.25    117.58 o
  -3   8   2     1442.53     1364.34     96.49 o
  -2   8   2     1728.45     1596.22    100.78 o
  -1   8   2     1727.57     1800.62    105.28 o
   0   8   2    35389.44    35000.98    396.12 o
   1   8   2     8093.99     8351.37    224.67 o
   2   8   2      144.66      150.20    123.16 o
   3   8   2      549.30      573.92    121.14 o
   4   8   2      158.55      265.49    115.11 o
   5   8   2    12304.58    11853.53    260.70 o
   6   8   2     1560.24     1641.49    156.01 o
   7   8   2     7247.86     6723.23    221.32 o
   8   8   2     4262.94     3955.76    182.13 o
   9   8   2     1120.94     1071.45    149.97 o
  10   8   2      339.39      235.70    130.48 o
  11   8   2     2716.70     2911.44    181.90 o
  12   8   2     2620.29     2761.55    180.31 o
  13   8   2      181.48       30.16    136.57 o
  14   8   2      697.80      586.01    146.07 o
  15   8   2      230.36      215.20    135.75 o
  16   8   2      492.19      556.84    142.73 o
  17   8   2     2018.99     2348.27    191.46 o
 -17   9   2      459.22      343.20    130.54 o
 -16   9   2       24.85       13.57    138.56 o
 -15   9   2     2811.53     2864.85    187.12 o
 -14   9   2      133.64       62.42     78.75 o
 -13   9   2       16.66       85.14     84.27 o
 -12   9   2     1690.52     1667.93    103.61 o
 -11   9   2        3.45       -5.29     82.65 o
 -10   9   2     1006.00      969.77    101.10 o
  -9   9   2     9967.81    10664.97    190.59 o
  -8   9   2      272.36      168.26     93.23 o
  -7   9   2     2343.66     2195.41    114.57 o
  -6   9   2     1797.11     1661.19    109.81 o
  -5   9   2     1981.12     1921.37    113.61 o
  -4   9   2       59.98      187.40     98.34 o
  -3   9   2    16084.76    16896.63    373.60 o
  -2   9   2     9370.77     8789.16    289.30 o
  -1   9   2     6916.89     7546.65    156.67 o
   0   9   2      150.16       31.52     90.84 o
   1   9   2     2551.30     2456.92    111.18 o
   2   9   2     5164.94     5045.31    212.05 o
   3   9   2     3186.70     3837.76    180.99 o
   4   9   2    12445.68    12946.47    288.20 o
   5   9   2        8.05       -0.11    143.22 o
   6   9   2      916.81     1187.92    166.10 o
   7   9   2     5854.44     5892.41    228.11 o
   8   9   2    15679.57    15832.77    322.57 o
   9   9   2     4314.66     4611.59    210.24 o
  10   9   2     4613.87     4286.30    214.22 o
  11   9   2      657.87      577.30    148.27 o
  12   9   2       21.22       10.96    142.29 o
  13   9   2      854.16      917.13    158.46 o
  14   9   2     7401.69     7353.48    265.97 o
  15   9   2     2470.77     2216.85    188.95 o
  16   9   2      410.18      325.95    149.01 o
  17   9   2       18.99       36.38    141.66 o
 -16  10   2       66.21      146.82    150.19 o
 -15  10   2       73.37      105.42    150.56 o
 -14  10   2       57.76      -22.10    140.52 o
 -13  10   2        0.38       17.14     88.19 o
 -12  10   2      190.42      256.92     99.15 o
 -11  10   2       62.21       44.30     95.96 o
 -10  10   2       65.84       36.12     92.09 o
  -9  10   2      480.89      568.80     99.39 o
  -8  10   2      148.36       94.61     90.76 o
  -7  10   2     2022.14     2001.01    119.48 o
  -6  10   2       47.91      515.62    167.77 o
  -5  10   2     1484.99     1562.04    113.00 o
  -4  10   2      221.01      215.34     92.64 o
  -3  10   2      151.58       72.07     88.21 o
  -2  10   2        0.64       13.90     85.78 o
  -1  10   2     6872.30     6584.10    163.30 o
   0  10   2       29.87      279.56    105.15 o
   1  10   2     4490.00     4521.79    331.68 o
   2  10   2        3.75      -71.34     97.56 o
   3  10   2     1594.09     1389.10    101.58 o
   4  10   2     2570.87     2683.97    142.66 o
   5  10   2     7105.03     7748.35    264.87 o
   6  10   2     2480.53     2348.92    185.49 o
   7  10   2     3302.07     3201.40    195.44 o
   8  10   2      752.00      585.44    148.03 o
   9  10   2       34.87       52.83    133.05 o
  10  10   2      823.97      814.86    169.61 o
  11  10   2    16555.52    17142.51    368.93 o
  12  10   2      780.48      899.28    167.29 o
  13  10   2     1686.14     1525.70    176.12 o
  14  10   2       20.69        2.44     88.55 o
  15  10   2      127.85       68.32    145.26 o
  16  10   2      433.67      407.92    157.04 o
  17  10   2     5594.54     5200.63    251.92 o
 -15  11   2       81.57      220.23    172.92 o
 -14  11   2      667.51      600.34    164.11 o
 -13  11   2      396.98      407.94    101.15 o
 -12  11   2       59.41       68.54     94.88 o
 -11  11   2       35.44       21.57     92.68 o
 -10  11   2     1025.00     1095.15    118.17 o
  -9  11   2     1118.17     1409.01    127.60 o
  -8  11   2       42.39      -41.71    104.62 o
  -7  11   2       53.34       44.37    101.20 o
  -6  11   2     1318.08     1371.59    119.98 o
  -5  11   2       26.03       13.41     98.61 o
  -4  11   2     4281.91     4148.01    152.08 o
  -3  11   2     2919.56     3269.67    204.06 o
  -2  11   2      374.91      463.64    113.94 o
  -1  11   2      555.22      441.89    108.27 o
   0  11   2      457.68      163.88    105.99 o
   1  11   2      740.39      656.18    112.73 o
   2  11   2     5266.19     5104.62    160.82 o
   3  11   2       15.34      188.63    163.40 o
   4  11   2      918.87      981.74    118.90 o
   5  11   2      899.89      743.03    114.35 o
   6  11   2        6.67      -17.48     91.50 o
   7  11   2      792.35      904.86    109.89 o
   8  11   2     9713.98    10049.01    225.70 o
   9  11   2      137.00      199.14    105.78 o
  10  11   2      872.98     1078.12    117.90 o
  11  11   2      560.15      563.60    103.28 o
  12  11   2        3.62       -1.84     94.42 o
  13  11   2      491.50      518.23    102.06 o
  14  11   2     6781.93     6706.25    282.02 o
 -12  12   2     2149.62     1858.07    172.33 o
 -11  12   2       77.44       33.29    103.01 o
 -10  12   2      262.67      368.86    108.32 o
  -9  12   2      973.46      934.37    117.07 o
  -8  12   2      364.82      350.12    110.69 o
  -7  12   2     1350.18     1409.90    125.72 o
  -6  12   2     3186.11     3137.29    146.97 o
  -5  12   2      213.83      147.33    107.73 o
  -4  12   2       69.43      -11.93    104.04 o
  -3  12   2       20.69      -36.14    104.21 o
  -2  12   2      524.98      453.66    109.14 o
  -1  12   2     4597.33     4426.02    161.55 o
   0  12   2     4732.28     4955.43    551.78 o
   1  12   2        4.62      140.20    114.84 o
   2  12   2     1013.51      921.72    117.63 o
   3  12   2      237.46      137.81    105.40 o
   4  12   2      837.83      674.64    109.28 o
   5  12   2     3462.30     3227.52    151.68 o
   6  12   2      402.17      402.67    109.78 o
   7  12   2      103.63      102.47    108.61 o
   8  12   2     1297.32     1208.12    123.13 o
   9  12   2        4.08      -14.73     98.85 o
  10  12   2      772.23      656.80    113.10 o
  11  12   2     1475.31     1574.02    165.38 o
  12  12   2        0.05       43.62    128.92 o
 -11  13   2       12.70      -23.44    144.76 o
 -10  13   2     2258.25     2107.83    192.32 o
  -9  13   2     8821.38     7964.20    287.08 o
  -8  13   2      562.22      295.87    164.96 o
  -7  13   2     1339.90     1168.14    174.11 o
  -6  13   2     1358.67     1088.07    163.15 o
  -5  13   2        3.74      -33.70    111.11 o
  -4  13   2     2961.64     2962.14    151.40 o
  -3  13   2     5099.01     5087.82    180.01 o
  -2  13   2     1694.02     1751.55    144.05 o
  -1  13   2      211.22      159.36    114.98 o
   0  13   2       60.61       -9.01    110.79 o
   1  13   2       89.25      101.44    109.89 o
   2  13   2     3025.57     2927.69    152.89 o
   3  13   2     5167.53     4752.11    176.25 o
   4  13   2      980.83      982.99    136.35 o
   5  13   2      419.65      336.50    113.01 o
   6  13   2       74.06       70.03    143.52 o
   7  13   2      243.63      210.09    149.97 o
   8  13   2      303.74      644.28    168.16 o
   9  13   2     1177.03      997.74    170.10 o
  10  13   2      277.65      284.95    157.20 o
 -23   0   3      706.55      624.98    155.53 o
 -21   0   3      299.63      263.40    140.36 o
 -19   0   3      237.06      207.08    147.51 o
 -17   0   3     5442.94     5507.03    221.15 o
 -15   0   3    13779.46    13525.79    288.03 o
 -13   0   3    12143.91    11487.77    255.36 o
 -11   0   3    10683.27    10050.46    219.06 o
   3   0   3    13864.36    15613.34    100.59 o
   5   0   3   262615.25   209054.52   4488.23 o
   7   0   3     5086.06     4577.86     60.04 o
   9   0   3     9970.55    10545.84    123.67 o
  11   0   3    85298.50    82663.18    258.36 o
  13   0   3        9.23       26.81     40.39 o
  15   0   3     1071.90      921.00     65.49 o
  17   0   3    21078.60    22552.10    335.19 o
  19   0   3     1435.89     1269.84    137.46 o
  21   0   3      441.72      347.18    121.90 o
 -23   1   3       44.00       54.21    103.37 o
 -22   1   3      727.65      732.01    113.57 o
 -21   1   3     1420.90     1483.31    123.67 o
 -20   1   3      685.02      768.16    110.47 o
 -19   1   3      456.90      724.77    107.84 o
 -18   1   3      203.18      218.95     96.08 o
 -17   1   3     1269.18     1638.09    115.00 o
 -16   1   3     2592.34     2526.00    120.51 o
 -15   1   3      825.20      840.16     46.16 o
 -14   1   3      157.51      159.59     31.99 o
 -13   1   3      101.88      124.07     38.40 o
 -12   1   3      966.17      689.93     47.46 o
 -11   1   3     1728.79     1602.52     53.51 o
 -10   1   3     4279.07     4118.80     66.77 o
  -9   1   3    20228.68    19663.51    563.84 o
  -8   1   3    18741.25    18027.72    436.10 o
  -7   1   3       15.44       75.18     27.70 o
  -6   1   3     9056.07     9082.02     81.66 o
  -5   1   3     1490.46     1069.98     36.84 o
  -4   1   3    31660.63    30429.57    229.41 o
  -3   1   3      439.80      600.76     25.00 o
  -2   1   3    79874.59    76527.77   2083.16 o
   0   1   3     2682.10     2811.13     43.82 o
   2   1   3    83482.01    76319.41   1541.08 o
   3   1   3    24862.02    23445.79    215.13 o
   4   1   3    24259.41    24091.66    151.27 o
   5   1   3    12135.04    11138.57     66.83 o
   6   1   3     2939.98     2760.14     35.06 o
   7   1   3     1159.92     1221.80     33.12 o
   8   1   3   106798.50   102404.49    795.62 o
   9   1   3    10619.89    10645.86    106.29 o
  10   1   3     2255.71     2248.97     41.71 o
  11   1   3      743.11      762.60     34.36 o
  12   1   3     1538.91     1647.37     39.10 o
  13   1   3     3769.57     3490.75     55.21 o
  14   1   3    24851.28    24093.20    289.93 o
  15   1   3     1985.61     1755.80     46.87 o
  16   1   3       27.30        4.24     34.13 o
  17   1   3     1991.14     2028.19     77.07 o
  18   1   3       15.41       32.19     52.76 o
  19   1   3      212.99      344.69     84.12 o
  20   1   3     5012.08     4999.71    201.23 o
  21   1   3      513.07      654.08    134.66 o
 -23   2   3      383.66      497.57    113.90 o
 -22   2   3     2294.38     2347.21    140.86 o
 -21   2   3        0.10      -11.80    101.59 o
 -20   2   3     1238.42     1320.49    116.02 o
 -19   2   3     1175.10     1105.49    116.13 o
 -18   2   3     5201.47     5727.35    168.76 o
 -17   2   3       42.84       -0.80     39.62 o
 -16   2   3     4838.12     4871.77     97.96 o
 -15   2   3     2796.24     2848.04    142.95 o
 -14   2   3     5157.34     5014.17     98.39 o
 -13   2   3       90.14      224.26     52.16 o
 -12   2   3    32797.73    33516.35    460.67 o
 -11   2   3     1362.19     1179.41     53.60 o
 -10   2   3     3269.98     3257.87     55.90 o
  -9   2   3     2533.45     2246.83     55.04 o
  -8   2   3     3494.18     3567.56     45.76 o
  -7   2   3     9233.17     8974.36    173.85 o
  -6   2   3    94940.64    93134.58    788.75 o
  -5   2   3    15851.00    14817.38    177.92 o
  -4   2   3     4629.59     5100.82     59.43 o
  -3   2   3    50334.11    49906.27    736.76 o
  -2   2   3      301.80      375.94     43.91 o
  -1   2   3    17056.14    17578.64    289.70 o
   0   2   3    17642.39    19511.76    230.63 o
   1   2   3    71089.18    70690.21   1157.67 o
   2   2   3    27726.81    28900.36    198.59 o
   3   2   3    35033.81    36899.29    159.19 o
   4   2   3        1.13       25.79     25.73 o
   5   2   3    87053.12    85537.29    685.67 o
   6   2   3    26752.86    25934.92    135.03 o
   7   2   3    16894.54    16993.34    137.39 o
   8   2   3     3967.75     4068.36     52.15 o
   9   2   3      981.34      741.13     35.11 o
  10   2   3      958.05      967.10     42.20 o
  11   2   3    22506.04    22851.78    130.19 o
  12   2   3      163.21      265.86     40.13 o
  13   2   3      133.90      127.93     39.96 o
  14   2   3     1801.03     1787.26     56.03 o
  15   2   3      305.40      334.11     39.50 o
  16   2   3      622.39      648.76     41.41 o
  17   2   3     7850.72     8506.68    165.90 o
  18   2   3      486.32      624.78     65.20 o
  19   2   3      138.15      152.85     88.60 o
  20   2   3       18.53        1.60     84.61 o
  21   2   3      112.29       89.37    124.63 o
 -23   3   3     1031.92     1080.42    130.46 o
 -22   3   3      146.26       76.56    103.58 o
 -21   3   3     1676.33     1693.39    128.60 o
 -20   3   3        2.51       24.56    100.57 o
 -19   3   3     7323.75     7685.53    188.37 o
 -18   3   3       33.49       72.15    131.33 o
 -17   3   3     4095.60     3790.59    103.89 o
 -16   3   3      759.27      691.06     71.92 o
 -15   3   3    16926.14    16892.09    385.33 o
 -14   3   3      520.74      414.24     28.72 o
 -13   3   3    14125.15    14224.49     72.72 o
 -12   3   3      958.35      987.86     31.15 o
 -11   3   3     9340.89     8805.41     87.55 o
 -10   3   3      970.05     1101.07     40.15 o
  -9   3   3    29620.51    29103.75    167.14 o
  -8   3   3     3440.93     3945.40    119.24 o
  -7   3   3     8433.98     9125.31    132.92 o
  -6   3   3     4745.50     5597.10     69.21 o
  -5   3   3     9800.38     9368.75     77.10 o
  -4   3   3    19340.92    18415.20    197.78 o
  -3   3   3   106643.77   101674.51   2522.80 o
  -2   3   3     3240.64     3171.90     60.49 o
  -1   3   3     9376.17     9584.55    172.18 o
   0   3   3     6786.32     7698.75    122.57 o
   1   3   3        2.98       51.31     48.64 o
   2   3   3     6277.97     7211.70    127.75 o
   3   3   3    18713.11    18741.65    133.64 o
   4   3   3     3505.30     3443.74    115.14 o
   5   3   3     6355.15     6465.02    176.61 o
   6   3   3     2301.67     2595.08     42.92 o
   7   3   3      323.85      309.51     31.77 o
   8   3   3      781.42      920.47     37.64 o
   9   3   3       69.15      101.57     32.26 o
  10   3   3       62.46       93.03     34.86 o
  11   3   3     7562.62     7203.46    123.38 o
  12   3   3     1284.58     1359.16     53.43 o
  13   3   3     4003.28     4104.65     72.97 o
  14   3   3     1759.91     2151.95    114.84 o
  15   3   3     1247.79     1097.20     52.51 o
  16   3   3       88.38       91.80     52.91 o
  17   3   3      111.30      118.74     66.74 o
  18   3   3        3.33      -23.64     63.34 o
  19   3   3      940.86      848.76     96.36 o
  20   3   3      918.77     1070.48    105.16 o
  21   3   3      407.33      492.72    132.63 o
 -22   4   3     3588.11     3516.03    158.29 o
 -21   4   3      335.13      327.55    109.03 o
 -20   4   3      432.81      412.33    141.24 o
 -19   4   3        0.18       -3.42    133.58 o
 -18   4   3     8017.22     8327.12    273.95 o
 -17   4   3       17.30       35.33     68.31 o
 -16   4   3     8638.71     8514.83    150.54 o
 -15   4   3      474.72      403.99     26.53 o
 -14   4   3     4030.40     3788.81     53.37 o
 -13   4   3     1729.50     1825.20     45.55 o
 -12   4   3    21901.78    22762.09    138.02 o
 -11   4   3      588.76      592.81     44.12 o
 -10   4   3     4852.57     5009.70     89.70 o
  -9   4   3     3311.11     3548.37     76.13 o
  -8   4   3     8991.94     8793.42    102.48 o
  -7   4   3      196.74      165.09     51.74 o
  -6   4   3    99969.43    98490.47    266.89 o
  -5   4   3    11046.49    10022.40    150.40 o
  -4   4   3      121.88      168.01     45.77 o
  -3   4   3    10850.88    11028.67    185.85 o
  -2   4   3    16453.08    17125.42    137.39 o
  -1   4   3     7903.02     8453.14    153.83 o
   0   4   3   111728.94   106946.19    458.71 o
   1   4   3    33051.04    33061.75    265.56 o
   2   4   3     7208.38     6715.79    131.47 o
   3   4   3      874.57      779.28     70.79 o
   4   4   3      337.63      628.17     54.12 o
   5   4   3     4694.48     4770.47     95.79 o
   6   4   3    12334.09    13547.07    115.37 o
   7   4   3     1505.68     1632.39     54.94 o
   8   4   3     4441.48     4006.95     57.94 o
   9   4   3       18.48       64.99     35.57 o
  10   4   3     1265.01     1259.92     46.92 o
  11   4   3    11002.06    11366.56    161.86 o
  12   4   3      794.22      766.95     48.49 o
  13   4   3     1513.12     1406.15     54.94 o
  14   4   3     4543.91     4405.90    172.30 o
  15   4   3     1094.96     1069.04     56.44 o
  16   4   3     2341.81     1997.91    102.62 o
  17   4   3     1505.78     2092.54    158.99 o
  18   4   3      155.80      210.30     81.82 o
  19   4   3       26.95      -30.01     85.81 o
  20   4   3      367.50      342.73     90.38 o
  21   4   3        4.45       30.29    125.27 o
 -22   5   3      294.89      102.93    155.77 o
 -21   5   3     1619.85     1434.60    188.81 o
 -20   5   3      430.01      503.97    161.81 o
 -19   5   3     2173.15     2338.03    189.92 o
 -18   5   3     1136.27     1036.68    169.62 o
 -17   5   3      121.55       68.99     75.87 o
 -16   5   3        6.82       28.52     73.34 o
 -15   5   3    11587.40    11324.69    173.12 o
 -14   5   3      348.45      220.77     40.04 o
 -13   5   3     5746.78     5788.48    103.94 o
 -12   5   3     3600.17     3523.58     63.75 o
 -11   5   3     4021.59     3813.97     77.09 o
 -10   5   3      150.69      182.35     44.80 o
  -9   5   3    27691.33    27390.64    261.38 o
  -8   5   3     7525.57     7958.72     87.72 o
  -7   5   3     1015.62      956.85     52.48 o
  -6   5   3     7594.84     7622.71    126.08 o
  -5   5   3    10377.31    10395.23    175.13 o
  -4   5   3       21.52       27.90     56.46 o
  -3   5   3    42865.50    43624.16    240.00 o
  -2   5   3    15177.02    14576.54    143.84 o
  -1   5   3    17929.29    17792.83    156.54 o
   0   5   3     5591.46     5575.76    131.23 o
   1   5   3     5703.63     6432.38    152.11 o
   2   5   3    26227.67    28758.44    282.95 o
   3   5   3     8186.74     7730.82    169.89 o
   4   5   3    10764.70    10488.85    150.76 o
   5   5   3     3798.50     3937.51     94.89 o
   6   5   3     4098.15     4280.46     78.35 o
   7   5   3      904.22      986.20     54.49 o
   8   5   3    14012.83    15084.09    138.71 o
   9   5   3     4128.20     4659.10     77.50 o
  10   5   3      262.30      263.79     48.89 o
  11   5   3        5.47       74.04     49.08 o
  12   5   3       23.17       11.57     60.92 o
  13   5   3     1463.51     1331.02     75.39 o
  14   5   3    10944.34    11048.84    263.36 o
  15   5   3      126.12      159.83     83.14 o
  16   5   3      447.14      439.79     90.33 o
  17   5   3      417.61      485.68     92.75 o
  18   5   3       72.43       72.34     83.54 o
  19   5   3     1779.11     1861.01    170.77 o
  20   5   3     2539.05     2760.42    187.12 o
  21   5   3      219.78      211.87    139.04 o
 -20   6   3       12.71       38.60    133.38 o
 -19   6   3      322.53      288.84    144.06 o
 -18   6   3      723.80      647.09    171.55 o
 -17   6   3      368.76      271.41     84.66 o
 -16   6   3      539.17      614.18     89.07 o
 -15   6   3      900.94     1048.52     61.85 o
 -14   6   3     2190.95     2084.73     73.02 o
 -13   6   3      701.95      630.32     49.47 o
 -12   6   3     2132.42     2322.98     78.89 o
 -11   6   3     1319.02     1268.22     69.55 o
 -10   6   3     5521.63     5868.07     98.73 o
  -9   6   3     3522.83     3564.99     82.12 o
  -8   6   3     3155.84     3207.21     71.79 o
  -7   6   3      734.74      617.66     58.29 o
  -6   6   3     9967.07    10871.50    146.83 o
  -5   6   3    24991.74    25085.78    343.99 o
  -4   6   3      178.84      124.56     50.08 o
  -3   6   3     1264.67     1514.51     70.24 o
  -2   6   3     2967.62     3235.33     88.22 o
  -1   6   3     1741.01     1526.96     70.60 o
   0   6   3      404.35      537.65     98.22 o
   1   6   3     6160.32     5618.93    157.80 o
   2   6   3     3302.75     3426.95    129.15 o
   3   6   3      819.76      816.51     98.78 o
   4   6   3     8491.98     8350.80    135.94 o
   5   6   3    67083.59    67850.86    462.08 o
   6   6   3     1906.41     1687.02     96.74 o
   7   6   3    12342.77    12180.89    169.00 o
   8   6   3      571.44      520.34     71.19 o
   9   6   3     2909.69     2764.17    125.09 o
  10   6   3     3256.42     3453.27    110.39 o
  11   6   3    23228.73    23704.40    426.50 o
  12   6   3       19.27      -15.16     76.95 o
  13   6   3       24.26       10.02     76.54 o
  14   6   3      945.02      969.58     93.49 o
  15   6   3       89.83       75.88    126.76 o
  16   6   3     1150.30     1413.31    143.99 o
  17   6   3     7469.96     8010.40    244.71 o
  18   6   3       82.38       40.09    119.70 o
 -19   7   3       95.56      178.63    141.26 o
 -18   7   3        1.29      -17.81    141.96 o
 -17   7   3        1.04      -24.25     85.16 o
 -16   7   3      651.30      635.28     97.44 o
 -15   7   3      435.15      669.88     72.39 o
 -14   7   3       62.93       77.69     62.83 o
 -13   7   3      234.36      337.45     65.92 o
 -12   7   3      335.62      313.08     71.73 o
 -11   7   3        1.07       19.46     71.07 o
 -10   7   3     2785.18     2874.68    100.75 o
  -9   7   3       26.20      255.73     92.70 o
  -8   7   3    12686.99    11574.06    257.74 o
  -7   7   3      228.67      182.19     71.03 o
  -6   7   3     6393.77     6688.84    130.20 o
  -5   7   3       64.62       18.74     54.02 o
  -4   7   3     3510.99     3561.88     85.05 o
  -3   7   3        9.62       53.67     72.47 o
  -2   7   3    18665.91    19505.75    199.86 o
  -1   7   3     8900.93     9536.98    146.09 o
   0   7   3      189.88      190.28     96.58 o
   1   7   3     1496.49     1491.69    117.78 o
   2   7   3    36211.29    37107.05    382.20 o
   3   7   3     1126.79     1683.34    205.31 o
   4   7   3    23523.59    24767.73    230.98 o
   5   7   3     2693.77     2662.54    100.56 o
   6   7   3     1299.49     1393.60     88.61 o
   7   7   3     8356.55     8596.12    216.48 o
   8   7   3    34562.43    35011.09    405.25 o
   9   7   3      177.21      283.21    120.72 o
  10   7   3     3444.88     3448.94    171.14 o
  11   7   3      276.54      209.17     79.47 o
  12   7   3     1195.48     1185.54     95.71 o
  13   7   3      959.05     1168.89    150.62 o
  14   7   3    13922.15    14173.62    305.02 o
  15   7   3     3355.02     3295.04    184.79 o
  16   7   3      169.92      113.91    131.60 o
  17   7   3       89.84       71.60    130.71 o
  18   7   3        0.19      -24.63    130.72 o
 -17   8   3       63.93      134.32    111.58 o
 -16   8   3     1330.44     1400.04    148.74 o
 -15   8   3       50.88       47.92    125.13 o
 -14   8   3     1241.35     1197.70     89.50 o
 -13   8   3     1333.98     1210.21     89.76 o
 -12   8   3     3838.75     4490.08    172.18 o
 -11   8   3      910.26      799.66     89.18 o
 -10   8   3     2927.49     3000.64    111.35 o
  -9   8   3      103.00      190.07     83.48 o
  -8   8   3     1230.34     1195.98     91.06 o
  -7   8   3     8019.87     7677.35    149.59 o
  -6   8   3    14072.10    14615.22    192.17 o
  -5   8   3      732.50      858.64    109.83 o
  -4   8   3       18.15       13.30     77.07 o
  -3   8   3        0.52      -71.68     74.60 o
  -2   8   3       18.36      -27.16    121.97 o
  -1   8   3    21717.36    21850.35    319.14 o
   0   8   3      193.96      109.85    111.93 o
   1   8   3     9461.76     9750.17    239.49 o
   2   8   3     7453.20     7094.70    204.93 o
   3   8   3      585.76      577.07    118.70 o
   4   8   3     1292.36     1468.53    142.22 o
   5   8   3     7255.80     8090.97    228.81 o
   6   8   3      996.82     1012.50    136.17 o
   7   8   3     1751.80     1451.46    145.28 o
   8   8   3      678.85      498.74    145.10 o
   9   8   3       22.46      -14.35    126.79 o
  10   8   3      300.02      272.38    143.64 o
  11   8   3    10266.99    10940.87    278.66 o
  12   8   3     1706.15     1511.06    167.25 o
  13   8   3      151.70       87.62    141.26 o
  14   8   3        8.38      -16.06    135.50 o
  15   8   3       56.17       84.56    135.53 o
  16   8   3      149.19       68.31    137.20 o
  17   8   3     8030.48     7617.31    260.72 o
  18   8   3     1503.39     1390.27    167.13 o
 -17   9   3      174.97       80.77    130.33 o
 -16   9   3      890.82      879.60    142.59 o
 -15   9   3     2439.19     2330.27    180.31 o
 -14   9   3        4.67      -14.49     81.31 o
 -13   9   3     2172.82     2253.93    108.03 o
 -12   9   3      199.50      255.85     84.75 o
 -11   9   3     1670.73     1449.09    100.16 o
 -10   9   3     4478.35     4187.08    132.63 o
  -9   9   3    14872.54    15586.83    217.11 o
  -8   9   3      174.87       69.31     96.27 o
  -7   9   3      244.30       74.86     91.90 o
  -6   9   3     3934.97     3766.93    128.34 o
  -5   9   3       85.47      174.18     90.04 o
  -4   9   3    13736.66    14251.82    276.58 o
  -3   9   3    18846.01    17926.57    225.25 o
  -2   9   3      112.54      219.42    105.68 o
  -1   9   3     3607.12     3471.45    127.02 o
   0   9   3      522.54      313.10    117.96 o
   1   9   3        6.32      -26.95    138.28 o
   2   9   3     3298.49     3252.60    183.66 o
   3   9   3     5117.61     5358.74    216.56 o
   4   9   3        0.16       78.18    130.11 o
   5   9   3     2879.00     2892.25    171.41 o
   6   9   3      379.54      417.48    136.26 o
   7   9   3        7.84      199.43    138.92 o
   8   9   3     8904.50     9593.95    271.52 o
   9   9   3        5.41       45.99    147.56 o
  10   9   3        0.74       40.29    150.33 o
  11   9   3     1320.95     1269.91    160.28 o
  12   9   3      187.67      180.98    149.26 o
  13   9   3       49.31       72.33    142.57 o
  14   9   3     4898.10     5115.90    234.57 o
  15   9   3      779.48      871.96    168.74 o
  16   9   3       26.77       18.49    142.13 o
  17   9   3      316.56      246.46    144.93 o
 -16  10   3     2530.69     2266.64    185.77 o
 -15  10   3     1152.15     1080.07    165.64 o
 -14  10   3      283.06      160.93    140.53 o
 -13  10   3     3094.21     2976.59    125.52 o
 -12  10   3     6639.92     6352.51    160.98 o
 -11  10   3      961.69      996.43    106.18 o
 -10  10   3      400.07      478.49     97.63 o
  -9  10   3     2554.78     2258.99    120.55 o
  -8  10   3      323.43      292.57     92.71 o
  -7  10   3     4471.31     4758.24    227.74 o
  -6  10   3    13257.20    13252.94    212.89 o
  -5  10   3      347.69      218.39    100.78 o
  -4  10   3      950.08      977.75    101.07 o
  -3  10   3       45.27      -47.32     94.93 o
  -2  10   3      101.10      132.00     94.00 o
  -1  10   3     3115.50     3735.84    140.52 o
   0  10   3    19729.57    18728.04    985.07 o
   1  10   3     1440.61     1641.81    291.42 o
   2  10   3     1852.64     1901.43    168.22 o
   3  10   3       25.56       -9.99    141.86 o
   4  10   3      230.56      254.90    145.11 o
   5  10   3     1589.52     1774.22    190.85 o
   6  10   3     1105.41      836.95    164.48 o
   7  10   3      747.03      680.22    149.44 o
   8  10   3     3103.99     3186.67    196.61 o
   9  10   3       27.64       -2.37    135.45 o
  10  10   3      435.34      468.76    160.39 o
  11  10   3      306.26     1019.49    184.46 o
  12  10   3        7.09       34.53    148.20 o
  13  10   3       26.15       -4.27    145.07 o
  14  10   3      638.46      476.73    156.81 o
  15  10   3        0.01      -11.50    150.52 o
  16  10   3     1132.61      955.11    183.36 o
 -15  11   3     5009.07     4531.75    240.62 o
 -14  11   3      168.06       13.09    157.61 o
 -13  11   3     1247.38     1071.09    173.83 o
 -12  11   3     1021.83      890.92    106.03 o
 -11  11   3      407.53      292.35     96.50 o
 -10  11   3     2552.92     2770.72    135.85 o
  -9  11   3     8840.33     8315.25    192.04 o
  -8  11   3      724.09      650.80    113.80 o
  -7  11   3      541.14      435.02    106.20 o
  -6  11   3     1955.32     1635.58    121.32 o
  -5  11   3     1473.03     1397.37    116.75 o
  -4  11   3      261.16      415.75    107.25 o
  -3  11   3    11710.28    12141.66    256.14 o
  -2  11   3     5161.05     4589.54    154.79 o
  -1  11   3       96.75      -47.86    101.88 o
   0  11   3      195.12       47.72    103.64 o
   1  11   3      606.16      395.58    105.40 o
   2  11   3      877.59     1173.97    182.75 o
   3  11   3     7036.64     6986.76    341.96 o
   4  11   3     2160.98     2205.08    132.78 o
   5  11   3      968.49      978.41    173.60 o
   6  11   3       95.06        9.98    138.12 o
   7  11   3     1557.45     1854.84    196.64 o
   8  11   3      430.32      748.50    184.24 o
   9  11   3      390.10      436.09    171.23 o
  10  11   3      208.26      133.55    163.53 o
  11  11   3      475.90      517.48    169.27 o
  12  11   3      148.08       48.95     94.30 o
  13  11   3      993.12      890.19    109.53 o
  14  11   3      933.38     1339.45    200.59 o
 -12  12   3     2234.85     2144.21    174.46 o
 -11  12   3      224.81      148.37    105.47 o
 -10  12   3     1463.88     1313.48    119.02 o
  -9  12   3      148.82      198.73    105.28 o
  -8  12   3      383.53      361.65    105.94 o
  -7  12   3       70.43       86.81    103.90 o
  -6  12   3      577.28      607.09    116.68 o
  -5  12   3     2763.32     2741.14    141.80 o
  -4  12   3     1518.65     1495.00    126.19 o
  -3  12   3      172.67      173.45    103.35 o
  -2  12   3      828.68      671.32    117.14 o
  -1  12   3      128.71      206.97    114.60 o
   0  12   3      904.42     1138.83    126.08 o
   1  12   3     6331.09     6005.80    180.42 o
   2  12   3       12.85      -51.52    111.02 o
   3  12   3       63.60       18.99    107.22 o
   4  12   3     1572.82     1536.45    120.52 o
   5  12   3     1072.44     1186.17    126.22 o
   6  12   3     1966.66     1907.27    128.90 o
   7  12   3     2234.19     2132.50    253.86 o
   8  12   3      517.26      421.73    107.25 o
   9  12   3       43.77        5.04    100.28 o
  10  12   3     1165.18     1146.58    123.64 o
  11  12   3     1514.96     1432.98    163.65 o
  12  12   3      532.78      392.81    137.45 o
 -11  13   3      130.40       87.39    144.37 o
 -10  13   3      270.17      410.15    159.16 o
  -9  13   3      189.06      569.81    180.17 o
  -8  13   3     2492.75     2239.85    206.06 o
  -7  13   3      539.28      503.55    160.55 o
  -6  13   3      946.94      726.91    160.60 o
  -5  13   3      181.09      133.89    110.46 o
  -4  13   3      554.79      617.86    123.40 o
  -3  13   3      104.08      163.42    116.42 o
  -2  13   3     4290.53     4365.65    261.93 o
  -1  13   3      105.98       62.89    113.95 o
   0  13   3      230.11      102.52    108.41 o
   1  13   3      823.47      692.49    116.38 o
   2  13   3     1869.51     1614.56    132.55 o
   3  13   3      833.79      730.66    126.61 o
   4  13   3     3760.91     3202.56    156.85 o
   5  13   3      226.05      196.76    118.65 o
   6  13   3       28.76       14.61    139.63 o
   7  13   3     1067.09      865.37    160.59 o
   8  13   3     6000.54     5283.27    243.73 o
   9  13   3     2192.97     1791.45    185.62 o
 -22   0   4     4815.65     4941.85    244.93 o
 -20   0   4     1952.57     2198.71    194.28 o
 -18   0   4     6566.37     6744.97    250.12 o
 -16   0   4     3723.22     3651.61    199.51 o
 -14   0   4     3758.78     4024.32    186.84 o
 -12   0   4    55694.58    51548.30    483.46 o
 -10   0   4     7103.65     7164.30    187.48 o
  -2   0   4     5302.23     5092.05     67.45 o
   2   0   4   106577.84    87834.84   1420.71 o
   4   0   4    12884.34    14248.96    242.32 o
   6   0   4     6873.08     7214.60     72.19 o
   8   0   4    15849.44    15527.64    108.84 o
  10   0   4    21319.05    20859.78    134.73 o
  12   0   4     4063.90     4212.13     87.55 o
  14   0   4      470.42      500.19     50.43 o
  16   0   4     5858.61     6070.95    131.87 o
  18   0   4     2758.71     2915.46    155.18 o
  20   0   4        2.64      -17.04    109.17 o
 -23   1   4      313.24      239.75    109.42 o
 -22   1   4       58.40        4.55    108.81 o
 -21   1   4     2094.72     2254.38    137.45 o
 -20   1   4      183.82      180.12    106.97 o
 -19   1   4     6040.04     6316.57    180.81 o
 -18   1   4      359.81      426.59    106.16 o
 -17   1   4     4482.03     4325.64    152.16 o
 -16   1   4      856.11      853.64    104.42 o
 -15   1   4    14121.00    13853.25    263.25 o
 -14   1   4       46.80       94.24     18.89 o
 -13   1   4     3456.46     3076.92     97.51 o
 -12   1   4      187.74      178.37     40.98 o
 -11   1   4    14121.26    12773.12    159.11 o
 -10   1   4     1011.53     1093.77     40.05 o
  -9   1   4    42748.09    40409.10    350.35 o
  -8   1   4    34858.88    32329.98    804.20 o
  -7   1   4      466.96      566.97     32.70 o
  -6   1   4      293.44      426.57     30.60 o
  -4   1   4      731.10      681.61     19.26 o
  -3   1   4   104646.91    99286.44   2408.01 o
  -2   1   4     8000.52     7855.95     92.43 o
  -1   1   4     3869.11     3781.51     60.74 o
   0   1   4    13787.47    12766.17    182.65 o
   1   1   4    20241.61    18929.57     69.51 o
   2   1   4     6415.05     6761.60     74.45 o
   3   1   4     8740.00     8879.18     62.87 o
   4   1   4    28484.64    29235.83    155.21 o
   5   1   4    43509.09    42415.20    261.54 o
   6   1   4     3240.24     3940.06     40.94 o
   7   1   4    20691.70    21022.96    207.24 o
   8   1   4    58883.99    61293.08    363.68 o
   9   1   4      218.29      302.46     31.98 o
  10   1   4     1710.89     1376.95     36.30 o
  11   1   4     3120.96     2952.74     47.45 o
  12   1   4        3.18       21.36     31.34 o
  13   1   4     1540.74     1536.72     41.42 o
  14   1   4     1423.74     1534.24     48.90 o
  15   1   4     1653.46     1609.86     54.94 o
  16   1   4        7.81       21.06     36.38 o
  17   1   4      920.19      912.19     66.86 o
  18   1   4     1143.32     1428.34     69.99 o
  19   1   4     3107.39     3396.72    119.47 o
  20   1   4      517.92      672.74     89.59 o
 -23   2   4      339.80      475.21    113.88 o
 -22   2   4     1172.75     1280.32    129.24 o
 -21   2   4      153.20      119.35    103.97 o
 -20   2   4      951.96      847.63    117.39 o
 -19   2   4      205.15      118.43    105.35 o
 -18   2   4     3528.42     3671.88    196.39 o
 -17   2   4      407.11      319.62     37.69 o
 -16   2   4     4074.65     4177.78     82.33 o
 -15   2   4     2644.62     2588.64     75.22 o
 -14   2   4     2864.53     2829.24     76.62 o
 -13   2   4     1663.50     1683.17    114.65 o
 -12   2   4    13676.32    13869.46    135.05 o
 -11   2   4     7891.43     7728.28     99.53 o
 -10   2   4        1.95        9.74     39.57 o
  -9   2   4      138.42      154.03     13.59 o
  -8   2   4      236.44      172.74     20.50 o
  -7   2   4    21837.67    21857.98    299.34 o
  -6   2   4    31168.91    31846.48    156.85 o
  -5   2   4    14214.34    13282.63     90.05 o
  -4   2   4    38565.26    37741.10    240.97 o
  -3   2   4    13643.15    13664.79     72.84 o
  -2   2   4    58006.20    53765.02   1394.33 o
  -1   2   4    72145.05    72041.17   2054.85 o
   0   2   4    57133.56    58230.50   1146.79 o
   1   2   4    24292.67    26237.87    195.10 o
   2   2   4    24237.31    24286.89    196.30 o
   3   2   4     4708.21     5634.64     71.09 o
   4   2   4     1310.60     1303.65     38.84 o
   5   2   4    47197.40    43384.95    167.15 o
   6   2   4     1320.25     1140.80     34.12 o
   7   2   4    19896.01    19827.79     95.97 o
   8   2   4     4024.57     3530.22     62.35 o
   9   2   4      146.66       94.19     31.07 o
  10   2   4     7251.64     7065.79     77.79 o
  11   2   4    30445.84    31028.95    195.98 o
  12   2   4       48.92       60.45     39.76 o
  13   2   4       94.83       65.49     43.29 o
  14   2   4     4888.93     4879.72     69.78 o
  15   2   4      561.68      575.58     42.82 o
  16   2   4     2598.08     2369.08     55.79 o
  17   2   4    10215.73    10277.37    188.31 o
  18   2   4        0.54       44.55     60.30 o
  19   2   4      854.51      802.32     87.48 o
  20   2   4       31.88       45.51     82.86 o
 -23   3   4      392.89      368.03    111.95 o
 -22   3   4     1224.30     1018.83    124.27 o
 -21   3   4       89.67      117.59    103.17 o
 -20   3   4       26.18       43.87    103.88 o
 -19   3   4      426.44      510.19    110.74 o
 -18   3   4     1564.35     1408.55    159.53 o
 -17   3   4       54.73       63.58     56.70 o
 -16   3   4     2205.10     2225.32     85.55 o
 -15   3   4       78.16      178.83     74.09 o
 -14   3   4     3466.43     3386.96    137.65 o
 -13   3   4     1560.77     1663.50     74.78 o
 -12   3   4      378.39      321.43     20.99 o
 -11   3   4     1087.59     1166.18     30.67 o
 -10   3   4     2003.04     2004.60     34.17 o
  -9   3   4      299.39      203.67     30.55 o
  -8   3   4    19846.05    20207.79    295.81 o
  -7   3   4      737.64      730.24     36.17 o
  -6   3   4      265.03      217.53     33.36 o
  -5   3   4      297.43      316.26     41.27 o
  -4   3   4    45291.62    41524.61    186.08 o
  -3   3   4     1486.74     1680.83     76.15 o
  -2   3   4    24575.47    24363.65    355.28 o
  -1   3   4    10751.75    11580.71    152.54 o
   0   3   4    18612.38    19649.97    245.02 o
   1   3   4    11585.43    12522.60    154.07 o
   2   3   4    73270.06    68488.27    355.89 o
   3   3   4      793.52      768.53     73.93 o
   4   3   4    26597.01    26905.86    166.71 o
   5   3   4     4697.59     4800.31     60.02 o
   6   3   4    14159.04    15151.06    139.78 o
   7   3   4     1481.81     1740.10     40.65 o
   8   3   4    21430.12    20577.85    107.80 o
   9   3   4      351.43      388.42     36.26 o
  10   3   4      126.42      172.17     37.30 o
  11   3   4      147.51      171.15     41.15 o
  12   3   4     2406.46     2309.31     62.16 o
  13   3   4     4316.98     4209.48    106.47 o
  14   3   4    30415.08    29255.24    276.16 o
  15   3   4      116.85      188.77     46.58 o
  16   3   4      470.85      433.92     58.12 o
  17   3   4       35.78       -6.78     65.11 o
  18   3   4      101.13       41.74     62.63 o
  19   3   4      341.12      472.13     87.50 o
  20   3   4     7292.51     7361.26    238.21 o
 -22   4   4       57.78      171.53    114.32 o
 -21   4   4      159.63      149.41    106.85 o
 -20   4   4       66.15      135.19    149.93 o
 -19   4   4     1211.61     1100.67    162.10 o
 -18   4   4     1403.20     1649.96    181.76 o
 -17   4   4     1363.72     1515.98    115.58 o
 -16   4   4     1199.25     1344.34     87.63 o
 -15   4   4      895.30      832.74     50.52 o
 -14   4   4      133.89      182.30     26.18 o
 -13   4   4     2212.27     1897.16     46.18 o
 -12   4   4     4050.96     4209.99     58.07 o
 -11   4   4    14593.58    14941.21    126.07 o
 -10   4   4      432.39      444.70     38.79 o
  -9   4   4      140.09      127.54     35.11 o
  -8   4   4       51.73      141.14     40.10 o
  -7   4   4     4150.84     4213.17     64.62 o
  -6   4   4     7543.57     6846.17     80.45 o
  -5   4   4    45700.52    46239.48    619.98 o
  -4   4   4     9784.78     9256.91    106.91 o
  -3   4   4       55.99      122.26     42.01 o
  -2   4   4      805.66      707.55     75.02 o
  -1   4   4   121327.13   119197.10    957.17 o
   0   4   4    13698.71    14044.77    192.00 o
   1   4   4    67309.45    65801.11    377.64 o
   2   4   4    15071.34    15515.76    196.37 o
   3   4   4     6346.62     6298.28    141.96 o
   4   4   4     1138.96     1193.07     63.25 o
   5   4   4    75893.34    77306.04    314.59 o
   6   4   4       12.47       -3.12     42.93 o
   7   4   4     2566.65     2525.59     55.60 o
   8   4   4     3024.60     2930.25     60.20 o
   9   4   4    12115.10    12069.80    106.15 o
  10   4   4      304.59      311.29     42.31 o
  11   4   4    29907.85    29358.22    151.43 o
  12   4   4      903.91      783.97     48.29 o
  13   4   4     1051.67     1050.82     52.90 o
  14   4   4     1879.01     1923.59     82.61 o
  15   4   4      411.46      436.67     52.48 o
  16   4   4     1169.31     1241.27     98.92 o
  17   4   4    13153.13    14201.68    686.16 o
  18   4   4      632.61      632.39     89.21 o
  19   4   4      304.76      276.57     89.43 o
  20   4   4       75.34      174.31    124.08 o
 -21   5   4      435.26      642.89    168.89 o
 -20   5   4       14.78       12.46    139.15 o
 -19   5   4     2974.15     3417.11    212.18 o
 -18   5   4      287.35      237.94    152.43 o
 -17   5   4     1558.17     1384.28     91.40 o
 -16   5   4     2103.56     2065.13     99.57 o
 -15   5   4     2390.75     2216.79     66.22 o
 -14   5   4     3842.48     3502.73     59.89 o
 -13   5   4     4708.97     5009.56     69.38 o
 -12   5   4     1210.58     1010.79     56.83 o
 -11   5   4     1091.01      974.01     56.97 o
 -10   5   4     7628.76     7529.86     95.64 o
  -9   5   4    10183.61     9615.49     97.12 o
  -8   5   4     8556.63     8782.98    106.79 o
  -7   5   4     2477.27     2498.52     64.00 o
  -6   5   4     1409.97     1649.76     56.30 o
  -5   5   4     4286.89     4158.05     89.74 o
  -4   5   4    28465.22    30236.04    203.65 o
  -3   5   4     2927.59     3269.77    215.76 o
  -2   5   4    34588.77    32657.09    210.96 o
  -1   5   4    12402.24    14524.42    145.97 o
   0   5   4     1405.66     1541.67     70.25 o
   1   5   4       17.50       30.76     88.93 o
   2   5   4    65340.76    63416.36    415.70 o
   3   5   4      285.68      148.39     93.08 o
   4   5   4     6657.89     6623.08    197.52 o
   5   5   4     2469.80     2729.12     99.75 o
   6   5   4     4975.76     4647.86     84.44 o
   7   5   4        2.43       29.80     50.11 o
   8   5   4    26823.97    27149.83    271.66 o
   9   5   4     8746.91     9039.41    133.94 o
  10   5   4     7554.28     7821.81     98.00 o
  11   5   4     2406.12     2191.12     72.48 o
  12   5   4     3357.60     3248.07    148.19 o
  13   5   4      568.04      656.97     68.48 o
  14   5   4     7854.42     7363.81    157.31 o
  15   5   4     5038.71     5210.56    291.97 o
  16   5   4      244.35      274.21     90.31 o
  17   5   4        2.13       34.31     80.81 o
  18   5   4      136.68      114.22     85.77 o
 -20   6   4      371.50      303.62    139.25 o
 -19   6   4      831.31      919.03    174.22 o
 -18   6   4     3219.92     3714.68    228.93 o
 -17   6   4        1.47        1.40     78.92 o
 -16   6   4     3651.69     3724.10    123.12 o
 -15   6   4      510.37      641.15     54.96 o
 -14   6   4     4983.76     5032.59     91.95 o
 -13   6   4     5350.99     5399.83    129.39 o
 -12   6   4    12947.61    13506.54    253.33 o
 -11   6   4      277.58      276.05     59.65 o
 -10   6   4     1099.86     1213.72     67.13 o
  -9   6   4      328.87      333.52     57.17 o
  -8   6   4     7429.93     7906.60    107.72 o
  -7   6   4    14418.26    14156.65    260.37 o
  -6   6   4    39620.15    40120.83    252.83 o
  -5   6   4     1610.51     1700.50    161.16 o
  -4   6   4      355.38      350.66     63.69 o
  -3   6   4      521.10      419.02     60.06 o
  -2   6   4     4863.58     4089.24     96.48 o
  -1   6   4     7530.42     7533.92    118.46 o
   0   6   4     5377.31     5299.69    108.13 o
   1   6   4     3952.60     4364.07    153.73 o
   2   6   4     5456.38     5263.60    162.13 o
   3   6   4       17.34       94.65    100.12 o
   4   6   4     5679.14     6544.29    152.35 o
   5   6   4    13761.59    15550.67    304.68 o
   6   6   4      240.51      307.52     76.01 o
   7   6   4      217.55      291.86     71.66 o
   8   6   4     4309.77     4178.86    114.40 o
   9   6   4      275.36      332.65     78.58 o
  10   6   4      882.86      852.43    113.99 o
  11   6   4     9678.07    10145.55    171.41 o
  12   6   4     4970.85     4894.66    134.70 o
  13   6   4      297.70      217.55     81.12 o
  14   6   4      764.02      648.02     91.49 o
  15   6   4      667.42      639.88    142.55 o
  16   6   4      538.92      623.23    140.52 o
  17   6   4      176.89      328.36    134.61 o
  18   6   4     2037.69     1961.70    163.25 o
 -19   7   4     2156.38     1637.00    183.92 o
 -18   7   4     1044.10      851.73    163.28 o
 -17   7   4     1678.67     1707.90    108.27 o
 -16   7   4      631.72      563.27     94.20 o
 -15   7   4    10876.49    10998.07    273.39 o
 -14   7   4     1252.09     1192.70     73.82 o
 -13   7   4     2908.07     2889.64     85.64 o
 -12   7   4     2337.78     2235.26     90.84 o
 -11   7   4     7043.63     6692.92    113.29 o
 -10   7   4     2128.77     2543.79     97.62 o
  -9   7   4    16306.88    16747.72    186.15 o
  -8   7   4       91.90      304.23     78.52 o
  -7   7   4     1231.00     1350.54     82.76 o
  -6   7   4      947.87      677.67     76.68 o
  -5   7   4     1605.25     1511.50     69.58 o
  -4   7   4     4382.31     4621.22    139.20 o
  -3   7   4    18939.82    19880.50    237.88 o
  -2   7   4     4100.74     4044.64    113.79 o
  -1   7   4     4222.13     4197.03    104.50 o
   0   7   4      295.64      384.51     73.21 o
   1   7   4     2752.64     3002.45    140.25 o
   2   7   4      198.88      379.76    113.56 o
   3   7   4     6584.89     6704.69    195.49 o
   4   7   4     1887.54     1840.40     90.22 o
   5   7   4     8664.09     8892.56    150.38 o
   6   7   4      234.08      288.63     75.56 o
   7   7   4     1622.57     1617.88    151.67 o
   8   7   4     4110.84     4226.10    182.88 o
   9   7   4      783.60      946.11    144.30 o
  10   7   4     1197.17     1242.02    138.49 o
  11   7   4     2048.29     2019.82    159.36 o
  12   7   4        0.37       46.06    134.21 o
  13   7   4     4064.42     4055.62    197.81 o
  14   7   4        0.05      324.92    147.82 o
  15   7   4      367.49      318.29    139.70 o
  16   7   4      200.39      196.03    130.23 o
  17   7   4      106.68      126.66    138.49 o
  18   7   4      324.15      406.42    141.72 o
 -17   8   4       22.74       14.22    115.14 o
 -16   8   4     2345.13     2213.78    160.73 o
 -15   8   4     1236.86     1185.36    144.00 o
 -14   8   4     2819.56     3030.34    118.20 o
 -13   8   4       43.63       83.00     75.99 o
 -12   8   4     5418.24     5754.49    135.97 o
 -11   8   4     1388.12     1516.09     99.07 o
 -10   8   4      756.18      764.41     87.55 o
  -9   8   4     8873.81     9207.04    158.78 o
  -8   8   4     3467.93     3436.61    118.05 o
  -7   8   4      171.83      211.88     81.29 o
  -6   8   4     5593.66     5903.51    164.35 o
  -5   8   4    21227.05    20272.11    498.50 o
  -4   8   4      181.18      157.12     86.73 o
  -3   8   4        0.69       22.45    114.27 o
  -2   8   4     5889.55     6439.10    200.27 o
  -1   8   4       37.12      248.31    135.11 o
   0   8   4     6810.55     6883.84    202.64 o
   1   8   4     2160.32     1826.61    154.72 o
   2   8   4     1181.97     1334.07    134.40 o
   3   8   4        8.72       20.60    129.85 o
   4   8   4     3389.68     3170.43    176.02 o
   5   8   4    14585.04    15443.18    296.70 o
   6   8   4      453.93      361.10    143.16 o
   7   8   4      812.44      699.95    151.94 o
   8   8   4      418.65      374.21    140.12 o
   9   8   4     2552.62     2441.61    169.51 o
  10   8   4     1867.56     1870.26    177.12 o
  11   8   4     8498.10     8949.84    263.57 o
  12   8   4      450.99      787.22    159.30 o
  13   8   4      223.45      237.07    142.25 o
  14   8   4      880.04      811.52    157.83 o
  15   8   4       85.21       14.08    143.42 o
  16   8   4     2309.40     2009.57    184.71 o
  17   8   4      562.01      696.58    168.85 o
  18   8   4       16.30       91.35    140.90 o
 -16   9   4      108.41      136.45    124.48 o
 -15   9   4     1489.38     1635.96    164.23 o
 -14   9   4      970.33      864.60     93.71 o
 -13   9   4      899.86      942.26     93.02 o
 -12   9   4     1124.95     1125.43     95.38 o
 -11   9   4      179.07      235.50     86.30 o
 -10   9   4      324.53      314.31     90.81 o
  -9   9   4     1518.47     1694.22    209.44 o
  -8   9   4    13560.46    13266.97    581.69 o
  -7   9   4       27.48      -51.68     93.79 o
  -6   9   4     2071.62     1783.59    104.90 o
  -5   9   4     7009.55     6712.35    150.82 o
  -4   9   4     7164.16     6930.88    157.96 o
  -3   9   4      674.85      632.39    100.92 o
  -2   9   4    20302.72    19033.53    368.59 o
  -1   9   4     6267.43     6047.78    216.25 o
   0   9   4      116.84       61.51    139.54 o
   1   9   4     3384.79     3101.16    170.10 o
   2   9   4    13152.09    13590.60    294.82 o
   3   9   4     2568.74     2571.32    170.19 o
   4   9   4     4171.22     4362.12    207.46 o
   5   9   4     1400.88     1518.23    167.87 o
   6   9   4      912.05      848.22    147.51 o
   7   9   4     6715.16     7085.73    239.04 o
   8   9   4    24179.82    24832.03    401.45 o
   9   9   4        1.20        1.07    152.55 o
  10   9   4      500.65      515.11    157.78 o
  11   9   4      902.98     1133.29    158.84 o
  12   9   4      344.84      422.58    152.76 o
  13   9   4      663.58      595.48    155.92 o
  14   9   4     2068.77     2187.13    195.33 o
  15   9   4      904.31      849.70    169.13 o
  16   9   4      350.35      323.59    155.17 o
  17   9   4      636.46      449.08    158.24 o
 -16  10   4        0.58       15.11    148.11 o
 -15  10   4     1001.77      872.58    167.84 o
 -14  10   4        0.74       63.69    144.93 o
 -13  10   4      337.84      377.36     96.37 o
 -12  10   4        4.66       69.76     97.04 o
 -11  10   4     5871.49     5455.10    154.35 o
 -10  10   4      272.79      283.95     95.24 o
  -9  10   4      158.46      166.63     95.43 o
  -8  10   4      168.48      196.43     93.42 o
  -7  10   4     1390.80     1437.91    112.14 o
  -6  10   4       66.41      162.68    100.49 o
  -5  10   4     6721.59     6841.17    164.72 o
  -4  10   4     1749.54     1496.16    111.84 o
  -3  10   4      318.82      237.54     92.26 o
  -2  10   4     1042.78     1130.74    108.55 o
  -1  10   4    14557.16    14150.34    391.47 o
   0  10   4      647.43     1052.14    166.20 o
   1  10   4    13176.97    13714.41    307.85 o
   2  10   4     2388.71     2686.53    178.43 o
   3  10   4      934.18      818.65    163.52 o
   4  10   4     2638.48     2554.24    179.48 o
   5  10   4     8721.47     9371.60    282.17 o
   6  10   4     1948.30     2078.01    188.77 o
   7  10   4     3508.65     3371.66    200.37 o
   8  10   4      455.52      325.61    145.37 o
   9  10   4      223.80      219.02    141.24 o
  10  10   4     3047.03     3243.39    208.67 o
  11  10   4     6542.33     7066.01    270.15 o
  12  10   4     1198.27      922.71    175.32 o
  13  10   4      127.54       98.75    155.15 o
  14  10   4        4.34       47.47    154.02 o
  15  10   4      193.56      208.72    159.21 o
  16  10   4      937.41      868.57    177.65 o
 -15  11   4      382.99      463.52    177.89 o
 -14  11   4      682.65      476.75    171.49 o
 -13  11   4      174.84      208.57    153.13 o
 -12  11   4       63.98       22.96     96.25 o
 -11  11   4        0.41       54.96     97.05 o
 -10  11   4     1227.04     1160.12    114.39 o
  -9  11   4        3.95       80.23    103.39 o
  -8  11   4     2176.09     2004.67    132.35 o
  -7  11   4      672.00      551.34    107.93 o
  -6  11   4       88.43       65.09     97.66 o
  -5  11   4      178.13      233.63    100.34 o
  -4  11   4     6764.50     7028.43    177.25 o
  -3  11   4      576.25      668.51    118.32 o
  -2  11   4     3498.44     3824.60    198.42 o
  -1  11   4      612.36      549.60    102.94 o
   0  11   4        1.26      -97.60     98.10 o
   1  11   4      557.84      590.75    106.50 o
   2  11   4     9723.05    10073.09    200.46 o
   3  11   4       60.16       82.24    166.17 o
   4  11   4     2609.32     2622.54    205.06 o
   5  11   4      656.17      649.01    167.93 o
   6  11   4      440.09      547.82    157.88 o
   7  11   4     3701.83     4488.63    239.28 o
   8  11   4     8084.83     8251.17    291.53 o
   9  11   4     2097.99     1873.36    192.16 o
  10  11   4      418.64      473.22    162.07 o
  11  11   4      707.23      813.26    167.78 o
  12  11   4       35.75       -0.77    159.29 o
  13  11   4     1165.63     1083.71    193.61 o
  14  11   4     8028.25     7378.43    297.68 o
 -12  12   4     1833.68     1541.46    190.57 o
 -11  12   4       40.47       66.81    107.18 o
 -10  12   4       27.33      -29.93    101.33 o
  -9  12   4     1178.97     1127.05    120.47 o
  -8  12   4       68.34      142.81    105.06 o
  -7  12   4     4820.50     4497.24    162.94 o
  -6  12   4     1114.64     1046.94    121.43 o
  -5  12   4       42.52       77.24    107.08 o
  -4  12   4      798.23      791.37    122.50 o
  -3  12   4      434.13      327.24    102.24 o
  -2  12   4       14.04      -17.70    108.12 o
  -1  12   4     3290.04     3676.03    158.01 o
   0  12   4      546.35      423.68    119.97 o
   1  12   4      260.81      366.61    122.84 o
   2  12   4     1445.10     1335.14    128.12 o
   3  12   4      121.74       98.40    130.21 o
   4  12   4      667.42      761.89    113.15 o
   5  12   4     5231.36     5036.47    165.94 o
   6  12   4       43.42       36.04    108.92 o
   7  12   4       59.16       26.43    101.11 o
   8  12   4      910.64      777.41    114.95 o
   9  12   4        7.28       26.85    105.09 o
  10  12   4      110.41      166.31    108.38 o
  11  12   4     2046.01     1886.85    171.62 o
  12  12   4     1106.43     1018.79    155.64 o
 -10  13   4     4071.63     3686.81    218.28 o
  -9  13   4     6189.67     5805.24    258.60 o
  -8  13   4      197.28      178.65    172.87 o
  -7  13   4       73.53        3.34    158.57 o
  -6  13   4      951.94      685.74    169.08 o
  -5  13   4      738.91      666.33    117.02 o
  -4  13   4     1903.67     1980.77    143.32 o
  -3  13   4     1571.15     1542.04    136.89 o
  -2  13   4       65.60      244.91    137.89 o
  -1  13   4      305.41      261.62    112.30 o
   0  13   4      141.74      138.62    105.24 o
   1  13   4       13.20      -12.79    109.77 o
   2  13   4      922.44     1051.49    130.96 o
   3  13   4      216.37      217.52    117.72 o
   4  13   4       82.25       62.63    112.15 o
   5  13   4     2582.32     2165.61    190.10 o
   6  13   4      109.91      122.28    148.26 o
   7  13   4      814.27      823.75    161.90 o
   8  13   4      164.03      355.20    157.08 o
 -23   0   5      126.45       11.28    149.44 o
 -21   0   5      583.69      490.15    164.56 o
 -19   0   5      358.58      188.27    142.03 o
 -17   0   5     4393.39     4119.65    220.44 o
 -15   0   5    10116.73     9071.35    261.33 o
 -13   0   5    10501.93    10363.40    248.79 o
 -11   0   5    14251.22    13645.98    264.31 o
  -3   0   5    33993.40    35679.12    173.19 o
  -1   0   5   114852.99    94292.62   1357.03 o
   1   0   5      658.59      814.80     64.57 o
   3   0   5    30908.93    28554.95    243.18 o
   5   0   5    78372.78    67057.38    652.52 o
   7   0   5    20290.76    20236.14    218.29 o
   9   0   5     8361.21     7520.67     84.34 o
  11   0   5    84022.27    82583.05    321.75 o
  13   0   5      464.93      476.57     49.07 o
  15   0   5     9634.79     9978.92    258.27 o
  17   0   5     7781.91     8232.20    161.36 o
  19   0   5     2678.23     2819.69    157.98 o
 -23   1   5      439.73      350.55    115.94 o
 -22   1   5      642.74      634.91    165.60 o
 -21   1   5     1194.56     1328.51    126.81 o
 -20   1   5     1313.97     1350.63    128.46 o
 -19   1   5     2634.61     2927.25    145.52 o
 -18   1   5     1032.24      886.39    114.20 o
 -17   1   5     1622.25     1669.14    129.30 o
 -16   1   5      504.52      474.28    101.34 o
 -15   1   5     1499.39     1543.83    116.76 o
 -14   1   5     9298.07     9892.47    260.54 o
 -13   1   5        1.23       47.88    125.83 o
 -12   1   5      267.74      265.68     24.86 o
 -11   1   5     7404.02     7020.20    250.21 o
 -10   1   5     4990.62     4694.34    144.46 o
  -9   1   5    16904.51    16305.72    185.08 o
  -8   1   5    54484.40    53830.84    754.35 o
  -7   1   5     2741.46     2576.91     49.44 o
  -5   1   5    13713.87    12820.25     56.27 o
  -4   1   5    33140.55    32441.20    702.10 o
  -3   1   5    48313.02    45492.32    517.81 o
  -2   1   5    50620.06    49266.53    245.78 o
  -1   1   5   112449.94    98324.18   1057.62 o
   0   1   5    24611.16    23645.52    140.88 o
   1   1   5     1361.94     1592.69     29.26 o
   2   1   5    61742.58    58292.13    300.53 o
   3   1   5     2147.70     2387.34     51.29 o
   4   1   5     6563.15     6478.45     50.86 o
   5   1   5    52120.36    52534.75    715.71 o
   6   1   5    23967.79    23660.34    161.57 o
   7   1   5    21737.99    20322.46    163.97 o
   8   1   5    48947.48    46490.97    272.31 o
   9   1   5     2074.15     2433.29     43.36 o
  10   1   5        6.38       18.01     29.51 o
  11   1   5     1632.25     1359.17     40.63 o
  12   1   5     2973.13     2736.70     47.86 o
  13   1   5       52.66       92.23     33.54 o
  14   1   5    13627.65    13035.42    128.93 o
  15   1   5       12.81       21.21     37.81 o
  16   1   5     1620.78     1450.11     49.35 o
  17   1   5      221.51      253.42     60.48 o
  18   1   5     1600.45     1682.64     73.89 o
  19   1   5     1691.19     1887.88    100.49 o
  20   1   5     1287.86     1229.92    129.33 o
 -23   2   5       36.05      116.39    109.50 o
 -22   2   5     1972.99     2013.92    143.03 o
 -21   2   5      179.82      177.83    106.34 o
 -20   2   5     1655.81     1690.09    131.19 o
 -19   2   5      895.76      926.90    144.03 o
 -18   2   5     1883.01     2111.56    133.96 o
 -17   2   5     1699.73     1582.03    179.55 o
 -16   2   5     2451.33     2509.56    118.06 o
 -15   2   5       84.55      115.02     71.22 o
 -14   2   5     2994.20     3219.34     74.07 o
 -13   2   5      549.71      516.93     47.46 o
 -12   2   5     8487.97     8038.61    145.74 o
 -11   2   5    17825.56    18436.48    257.33 o
 -10   2   5      149.19      104.73     40.27 o
  -9   2   5     3715.06     4370.75     73.26 o
  -8   2   5     4167.89     3330.21    177.53 o
  -7   2   5    10676.05    12064.99     89.00 o
  -6   2   5    30819.15    31089.31    135.81 o
  -5   2   5    36844.41    39097.25    156.80 o
  -4   2   5      655.88      681.49     56.36 o
  -3   2   5    12103.37    13173.68     84.86 o
  -2   2   5    29957.91    30134.99    142.71 o
  -1   2   5     2323.61     3151.27     56.35 o
   0   2   5     8758.94     9257.79    123.83 o
   1   2   5    54302.05    54184.19    274.71 o
   2   2   5    25020.70    25338.39    209.21 o
   3   2   5     5277.01     5387.24    115.19 o
   4   2   5    10172.51     9341.65     80.87 o
   5   2   5    46049.11    45530.45    260.90 o
   6   2   5    14359.55    15091.30     81.76 o
   7   2   5    11676.13    11415.24     76.58 o
   8   2   5     7462.84     7416.01     67.34 o
   9   2   5     2899.76     2802.94     50.09 o
  10   2   5      923.55      851.05     45.08 o
  11   2   5     3014.15     3322.70     66.09 o
  12   2   5     2175.19     2002.56     72.73 o
  13   2   5     1732.75     1544.06     57.63 o
  14   2   5       86.48       64.14     41.16 o
  15   2   5      652.06      592.69     44.13 o
  16   2   5     2138.91     2238.67     67.58 o
  17   2   5     3453.69     3530.71     93.65 o
  18   2   5     2023.78     2125.31     97.74 o
  19   2   5        7.21       27.14     74.56 o
  20   2   5       56.12       54.50    113.16 o
 -23   3   5     1497.55     1323.25    186.35 o
 -22   3   5      145.17      158.47    110.72 o
 -21   3   5      970.86     1118.72    125.51 o
 -20   3   5        0.24      -16.68    103.51 o
 -19   3   5     3710.71     4004.87    220.87 o
 -18   3   5      482.44      419.82    141.39 o
 -17   3   5     4593.94     4304.64    101.76 o
 -16   3   5     2283.79     2333.56     80.76 o
 -15   3   5     8237.85     8452.33    127.31 o
 -14   3   5      579.51      551.76     67.49 o
 -13   3   5     2609.03     2564.34     78.90 o
 -12   3   5      363.28      394.18     57.77 o
 -11   3   5    13978.76    12974.03     66.14 o
 -10   3   5     4902.01     4946.25     73.17 o
  -9   3   5     4377.14     3825.57     49.32 o
  -8   3   5     1851.61     1810.40     54.38 o
  -7   3   5     1093.69      918.25     38.65 o
  -6   3   5     3302.07     3441.85    118.03 o
  -5   3   5    19640.93    20724.31    136.25 o
  -4   3   5     3097.23     2815.69     63.14 o
  -3   3   5     7721.02     9089.52    133.47 o
  -2   3   5     2309.93     2114.95     57.02 o
  -1   3   5    41222.46    37795.08    264.93 o
   0   3   5      232.54      300.75     43.15 o
   1   3   5    21978.65    21725.51    156.62 o
   2   3   5     5459.46     4679.71    119.13 o
   3   3   5     6246.12     5983.44    123.16 o
   4   3   5    14758.38    16608.80    137.79 o
   5   3   5    14346.67    14854.21     99.96 o
   6   3   5      165.51      229.24     36.64 o
   7   3   5      402.54      462.61     38.24 o
   8   3   5     1718.75     1697.36     44.55 o
   9   3   5     6415.13     6077.62     68.84 o
  10   3   5        2.30       -6.20     36.03 o
  11   3   5      797.96      772.53     45.89 o
  12   3   5     1551.28     1488.46     58.58 o
  13   3   5     1823.37     1721.03     79.94 o
  14   3   5     1838.50     1876.77     64.81 o
  15   3   5     5488.28     5409.56    119.49 o
  16   3   5       55.36       28.43     49.50 o
  17   3   5      259.52      214.71     66.40 o
  18   3   5       17.24       61.49     62.55 o
  19   3   5     2883.50     3216.07    119.87 o
  20   3   5      900.25     1127.15    143.07 o
 -22   4   5     2980.73     2751.44    155.99 o
 -21   4   5      879.34      746.26    115.12 o
 -20   4   5     2930.48     2867.17    212.31 o
 -19   4   5      183.16      165.01    140.90 o
 -18   4   5     5608.57     6234.79    252.16 o
 -17   4   5      898.13      879.48     92.43 o
 -16   4   5     2569.94     2727.78     97.41 o
 -15   4   5     5803.23     5483.21    137.31 o
 -14   4   5    10208.11     9855.96    296.81 o
 -13   4   5        7.75       20.15     25.38 o
 -12   4   5    15674.05    17005.49    157.00 o
 -11   4   5    11677.24    12573.79     96.63 o
 -10   4   5      374.08      456.52     37.47 o
  -9   4   5      188.49      187.65     36.00 o
  -8   4   5    28920.09    29366.11    378.54 o
  -7   4   5      618.15      398.53     39.21 o
  -6   4   5    15095.51    14843.05    245.95 o
  -5   4   5     5186.78     5648.90     89.09 o
  -4   4   5    13877.29    13323.41    288.28 o
  -3   4   5      173.47      191.42     45.59 o
  -2   4   5    62067.79    59200.25    251.75 o
  -1   4   5    19804.92    21888.38    157.71 o
   0   4   5    17075.15    17129.07    244.41 o
   1   4   5     3338.49     3238.62    104.96 o
   2   4   5    15432.99    15627.63    207.45 o
   3   4   5      723.56      760.89     79.74 o
   4   4   5    12713.44    13088.47    137.87 o
   5   4   5     4421.32     4497.86     75.71 o
   6   4   5      122.92      242.77     37.16 o
   7   4   5      955.06      915.77     44.66 o
   8   4   5     3996.17     4238.93     69.91 o
   9   4   5      152.02      139.21     45.29 o
  10   4   5     6717.11     7107.70     91.54 o
  11   4   5       11.13      122.08     45.69 o
  12   4   5     4361.79     4768.08     87.13 o
  13   4   5     1565.86     1423.05     56.85 o
  14   4   5     1306.14     1282.86     61.48 o
  15   4   5        0.43        0.63     50.28 o
  16   4   5     9908.81    10087.63    176.96 o
  17   4   5      145.82      310.37     90.23 o
  18   4   5     2088.63     2121.19     89.38 o
  19   4   5        5.55       55.94    118.35 o
  20   4   5      238.57      218.65    127.48 o
 -21   5   5     1014.96      857.26    173.67 o
 -20   5   5       12.56       62.81    156.83 o
 -19   5   5     1595.79     1685.47    179.99 o
 -18   5   5     1275.79     1203.59    176.59 o
 -17   5   5     2856.64     2505.15    145.60 o
 -16   5   5      278.32      274.07     75.64 o
 -15   5   5     3090.79     2894.25     57.87 o
 -14   5   5     2732.84     2718.77     63.28 o
 -13   5   5      442.16      497.59     39.52 o
 -12   5   5     2966.08     2497.78     83.74 o
 -11   5   5    11235.83    11159.06    111.14 o
 -10   5   5     1214.40     1359.80     57.58 o
  -9   5   5    10113.79    10820.11    100.31 o
  -8   5   5     9702.54     9904.30    205.31 o
  -7   5   5     1591.84     1576.80     56.60 o
  -6   5   5      124.56       72.32     51.64 o
  -5   5   5     7119.29     6182.05    193.24 o
  -4   5   5    10162.49    10059.90    125.64 o
  -3   5   5    18353.14    18466.52    339.34 o
  -2   5   5    11045.26    11114.61    131.49 o
  -1   5   5    14865.27    16788.89    526.24 o
   0   5   5    14001.76    14975.34    147.17 o
   1   5   5    13800.47    13427.93    205.48 o
   2   5   5     8518.90     7786.40    165.94 o
   3   5   5      332.80      239.31     87.39 o
   4   5   5    20289.60    20840.42    185.19 o
   5   5   5     2022.19     1694.67     57.63 o
   6   5   5     3336.28     3762.98     80.40 o
   7   5   5    15195.97    15777.77    142.78 o
   8   5   5    20637.26    21782.69    146.61 o
   9   5   5      548.57      562.46     54.18 o
  10   5   5       12.60       21.68     49.28 o
  11   5   5      554.53      497.12     54.39 o
  12   5   5     4216.19     3836.26     83.48 o
  13   5   5    15424.86    15498.79    395.34 o
  14   5   5     3713.96     3583.72    128.61 o
  15   5   5     1416.05     1368.06    151.73 o
  16   5   5      285.37      322.25    120.77 o
  17   5   5      239.01      298.55    128.73 o
  18   5   5      105.87       66.85    118.27 o
 -20   6   5       64.00      100.22    135.37 o
 -19   6   5      744.11      621.01    173.40 o
 -18   6   5        6.91       98.90    156.26 o
 -17   6   5     1502.65     1607.93    100.26 o
 -16   6   5      801.93      859.05     90.55 o
 -15   6   5       16.27       22.46     46.33 o
 -14   6   5      589.26      584.23     57.11 o
 -13   6   5      711.71      753.46     59.76 o
 -12   6   5        9.74       56.10     76.69 o
 -11   6   5     6171.31     5949.01     98.40 o
 -10   6   5      877.21      868.07     60.54 o
  -9   6   5      213.13      183.22     55.51 o
  -8   6   5     9871.13     9323.26    114.43 o
  -7   6   5    16761.08    17618.20    132.30 o
  -6   6   5        0.37      139.55     70.25 o
  -5   6   5    50191.66    52707.90    295.74 o
  -4   6   5     4277.71     4441.04    197.25 o
  -3   6   5     5482.13     5612.42    110.27 o
  -2   6   5     1477.46     1625.79     77.96 o
  -1   6   5    17820.89    16729.23    171.30 o
   0   6   5        6.47        7.05     60.74 o
   1   6   5    33238.42    32733.49    330.60 o
   2   6   5      269.83      302.92     87.16 o
   3   6   5     4027.77     3783.88    137.98 o
   4   6   5    12560.24    12526.64    161.48 o
   5   6   5    59487.49    59115.98    377.30 o
   6   6   5      285.36      369.61     58.43 o
   7   6   5      499.31      447.66     56.85 o
   8   6   5     2920.92     3025.32    132.87 o
   9   6   5     7417.97     7538.53    120.82 o
  10   6   5     5647.62     4831.13    850.35 o
  11   6   5    29897.53    31303.53    279.63 o
  12   6   5       18.25      110.63     90.99 o
  13   6   5        3.28        9.52     81.71 o
  14   6   5      307.63      194.99    133.54 o
  15   6   5      712.05      643.05    142.31 o
  16   6   5      992.28     1082.08    155.46 o
  17   6   5     4797.14     5313.39    222.45 o
  18   6   5      209.61      287.21    131.48 o
 -19   7   5        1.04        9.81    154.37 o
 -18   7   5      159.14      151.83    142.94 o
 -17   7   5      181.23      181.34     86.33 o
 -16   7   5      646.33      618.72     93.10 o
 -15   7   5      105.42      201.01     94.00 o
 -14   7   5     4715.80     4825.72    102.21 o
 -13   7   5      194.90      207.53     59.47 o
 -12   7   5       18.98        5.21     62.29 o
 -11   7   5      548.26      712.28     71.11 o
 -10   7   5     6045.99     6267.23    110.32 o
  -9   7   5       19.23      121.98     78.22 o
  -8   7   5    24898.91    25378.74    221.72 o
  -7   7   5      103.89       85.30     67.22 o
  -6   7   5       16.80       41.86     65.64 o
  -5   7   5      205.33      269.88    109.14 o
  -4   7   5    12248.54    11897.88    161.92 o
  -3   7   5      902.93      892.64     79.34 o
  -2   7   5    44341.49    45240.38    681.54 o
  -1   7   5     9596.61     9467.08    148.94 o
   0   7   5     4392.46     4312.23    112.39 o
   1   7   5     4598.59     4520.03    168.87 o
   2   7   5    13743.94    13099.50    242.20 o
   3   7   5     2553.35     2261.12    148.80 o
   4   7   5    11039.48    10782.07    164.02 o
   5   7   5      405.21      528.50     74.68 o
   6   7   5      416.43      301.31     75.06 o
   7   7   5     5274.69     5361.61    192.95 o
   8   7   5    21772.28    22088.45    344.42 o
   9   7   5     1366.01     1513.86    144.91 o
  10   7   5     2422.73     2514.29    172.86 o
  11   7   5      268.14      310.88    134.34 o
  12   7   5     2510.68     2395.89    172.90 o
  13   7   5      227.73      591.51    153.49 o
  14   7   5     7159.42     7373.99    247.61 o
  15   7   5     1342.02     1391.46    162.72 o
  16   7   5     1615.05     1663.99    164.55 o
  17   7   5       57.49      -44.74    136.64 o
  18   7   5      133.03      101.22    141.02 o
 -17   8   5     1038.23      970.09    134.22 o
 -16   8   5      124.76      157.92    124.38 o
 -15   8   5       56.85      -38.67    119.34 o
 -14   8   5      456.98      664.76     81.83 o
 -13   8   5     2869.05     2764.98    129.92 o
 -12   8   5     3074.14     3095.84    133.31 o
 -11   8   5     6253.61     6604.34    203.92 o
 -10   8   5     1052.84      995.31     93.05 o
  -9   8   5      297.69      258.40     82.69 o
  -8   8   5     4976.43     4863.33    127.94 o
  -7   8   5     3849.46     4272.22    123.52 o
  -6   8   5     3368.06     3173.43    226.23 o
  -5   8   5     1871.61     1826.01    109.00 o
  -4   8   5     3340.52     3426.93    163.15 o
  -3   8   5      126.57      111.06    120.68 o
  -2   8   5     4207.96     4750.06    185.43 o
  -1   8   5    23255.97    22313.32    330.15 o
   0   8   5      574.98      648.74    133.34 o
   1   8   5     8620.51     8870.57    172.58 o
   2   8   5     5872.20     5994.58    204.81 o
   3   8   5    10411.88    10712.99    250.61 o
   4   8   5      845.14      872.83    123.85 o
   5   8   5     3613.43     3953.03    183.99 o
   6   8   5     4541.19     4637.35    193.01 o
   7   8   5     2525.25     2510.39    164.19 o
   8   8   5     7858.31     7592.03    233.60 o
   9   8   5     1715.52     1751.90    173.24 o
  10   8   5      135.64      119.28    150.87 o
  11   8   5     5469.42     5864.52    231.93 o
  12   8   5     7943.73     8154.93    261.95 o
  13   8   5       36.33       43.72    138.43 o
  14   8   5        0.82      -45.92    144.43 o
  15   8   5     1319.49     1263.14    167.38 o
  16   8   5       46.72      169.96    151.96 o
  17   8   5     2525.97     2213.80    186.79 o
  18   8   5     1219.71     1244.94    169.18 o
 -16   9   5     2531.86     2221.90    173.10 o
 -15   9   5     1598.07     1469.15    158.61 o
 -14   9   5      815.33      747.62    150.83 o
 -13   9   5      210.28      196.30     85.40 o
 -12   9   5      406.88      387.68     89.08 o
 -11   9   5     3227.85     3138.63    120.88 o
 -10   9   5     4556.58     4440.28    145.11 o
  -9   9   5     8059.00     8372.88    339.21 o
  -8   9   5      986.99     1287.62    116.15 o
  -7   9   5     3430.60     3192.21    147.54 o
  -6   9   5      299.97      257.42    105.88 o
  -5   9   5     1589.36     1421.80    141.84 o
  -4   9   5     7340.47     7362.41    161.17 o
  -3   9   5     2895.61     3120.64    175.75 o
  -2   9   5       16.39      175.33    126.65 o
  -1   9   5     4467.37     4660.84    193.36 o
   0   9   5     1186.11     1121.63    149.79 o
   1   9   5     1366.90     1247.12    162.43 o
   2   9   5    12150.82    13274.37    290.08 o
   3   9   5      514.47      699.28    153.08 o
   4   9   5     1788.89     1684.48    152.99 o
   5   9   5     9122.67     9176.92    263.42 o
   6   9   5     3878.72     3716.25    203.77 o
   7   9   5     1766.49     2134.28    189.11 o
   8   9   5     7390.44     7714.49    262.01 o
   9   9   5     4686.89     4790.72    226.21 o
  10   9   5      149.15      222.78    153.36 o
  11   9   5      341.14      375.86    149.68 o
  12   9   5      381.90      316.02    149.26 o
  13   9   5      258.37      296.95    155.00 o
  14   9   5     1816.07     1712.72    186.20 o
  15   9   5     2777.46     2432.80    198.27 o
  16   9   5        4.01      -33.09    147.97 o
  17   9   5        0.20      -89.43    148.41 o
 -16  10   5      850.18      726.28    154.98 o
 -15  10   5      954.28      970.96    165.55 o
 -14  10   5     3100.00     2603.60    195.55 o
 -13  10   5     2338.43     2327.33    119.12 o
 -12  10   5     4158.49     4285.33    143.52 o
 -11  10   5      206.67      407.24    104.71 o
 -10  10   5       41.57        9.05     91.45 o
  -9  10   5     1062.41     1012.52    105.31 o
  -8  10   5     2633.86     2374.69    124.15 o
  -7  10   5     3174.86     3095.00    131.22 o
  -6  10   5     2166.75     2031.82    119.35 o
  -5  10   5      186.43      186.36     99.42 o
  -4  10   5     3741.87     3566.21    153.47 o
  -3  10   5      263.26      110.58     97.64 o
  -2  10   5     4209.28     4209.21    138.88 o
  -1  10   5       78.87      346.82    138.19 o
   0  10   5      798.52      706.73    141.92 o
   1  10   5      368.14      433.78    144.28 o
   2  10   5     4639.30     4731.78    221.62 o
   3  10   5     1108.58     1015.85    163.74 o
   4  10   5     2330.84     2215.07    185.23 o
   5  10   5      496.78      870.11    173.53 o
   6  10   5      910.04      961.28    178.01 o
   7  10   5       52.48      143.92    146.81 o
   8  10   5      714.12      808.38    154.39 o
   9  10   5       12.00       33.50    141.87 o
  10  10   5     2653.78     2491.19    203.74 o
  11  10   5        0.27       93.80    155.08 o
  12  10   5     1305.69     1277.33    184.31 o
  13  10   5        7.63      -51.34    155.39 o
  14  10   5      192.95      147.85    156.81 o
  15  10   5        2.11       83.45    162.60 o
  16  10   5     3924.73     3694.09    240.86 o
 -15  11   5     2308.54     2210.64    199.54 o
 -14  11   5      801.91      928.86    179.44 o
 -13  11   5      413.12      389.67    156.03 o
 -12  11   5      126.32       92.85     90.31 o
 -11  11   5     1291.63     1190.28    110.72 o
 -10  11   5      643.39      778.63    110.30 o
  -9  11   5     1277.29     1320.03    129.97 o
  -8  11   5     2437.15     2371.60    135.28 o
  -7  11   5      114.25       55.37    101.86 o
  -6  11   5       38.78      -25.97     98.37 o
  -5  11   5     2916.13     2906.93    134.83 o
  -4  11   5       61.92      247.25    135.69 o
  -3  11   5     1390.44     1290.67    195.43 o
  -2  11   5     1795.82     1823.81    162.44 o
  -1  11   5      506.66      539.26    105.21 o
   0  11   5      306.17      317.32     98.46 o
   1  11   5     4432.21     4893.45    224.14 o
   2  11   5      852.72     1070.25    180.89 o
   3  11   5        0.07      -23.07    166.38 o
   4  11   5     1626.20     1453.35    184.21 o
   5  11   5     1720.42     1810.56    190.76 o
   6  11   5      523.44      613.93    167.86 o
   7  11   5     2339.56     2638.43    214.07 o
   8  11   5      587.75      677.98    172.29 o
   9  11   5      171.47      227.15    161.28 o
  10  11   5       77.42       -6.86    150.73 o
  11  11   5      523.48      446.80    162.07 o
  12  11   5      151.22      115.17    165.43 o
  13  11   5     2548.35     2729.60    225.36 o
 -12  12   5       89.35      109.71    162.99 o
 -11  12   5     2329.41     2070.03    132.09 o
 -10  12   5      323.81      364.54    106.82 o
  -9  12   5       38.52        1.70    103.00 o
  -8  12   5      747.10      849.92    115.88 o
  -7  12   5      178.56      208.13    108.83 o
  -6  12   5       91.82       14.47    101.64 o
  -5  12   5     2792.09     2627.44    230.17 o
  -4  12   5     1579.53     1522.76    128.00 o
  -3  12   5        0.66        3.21    105.28 o
  -2  12   5     3827.98     3568.28    153.70 o
  -1  12   5      837.58     1033.24    123.70 o
   0  12   5       37.22      -12.84    112.18 o
   1  12   5     3525.97     3174.03    155.09 o
   2  12   5       93.09      115.92    106.85 o
   3  12   5      409.77      325.70    106.21 o
   4  12   5     2215.83     2169.70    138.34 o
   5  12   5     1436.51     1631.70    195.48 o
   6  12   5       48.12      107.71    176.22 o
   7  12   5      633.95      684.72    168.76 o
   8  12   5        1.55       70.86    176.29 o
   9  12   5      165.67      137.90    168.85 o
  12  12   5        6.81       26.54    129.33 o
 -10  13   5      785.84      784.64    165.85 o
  -9  13   5        2.61      170.98    160.72 o
  -8  13   5     3864.20     3350.70    226.96 o
  -7  13   5     1975.30     1963.40    204.32 o
  -6  13   5        9.07       91.23    157.37 o
  -5  13   5     1668.50     1691.50    138.30 o
  -4  13   5     1682.48     1839.33    226.37 o
  -3  13   5        6.70       28.34    112.81 o
  -2  13   5     5242.54     5124.03    330.75 o
  -1  13   5     1276.55     1084.69    133.61 o
   0  13   5      256.22      120.91    114.92 o
   1  13   5     1599.54     1536.77    138.20 o
   2  13   5     1541.13     1440.85    132.25 o
   3  13   5       99.27       57.33    112.33 o
   4  13   5     1827.16     1580.63    140.55 o
   5  13   5      684.89      489.65    152.40 o
   6  13   5      492.79      508.76    146.89 o
   7  13   5     2215.55     2010.98    187.12 o
 -22   0   6     2136.19     2247.03    206.97 o
 -20   0   6     3514.02     3614.77    220.92 o
 -18   0   6     1862.29     2171.98    194.23 o
 -16   0   6       15.26       77.49    133.46 o
 -14   0   6    14296.56    13125.82    291.52 o
 -12   0   6    12284.57    11353.16    262.71 o
  -6   0   6    10464.50    10735.27     82.00 o
  -4   0   6    19924.28    18552.87    297.18 o
  -2   0   6     2516.68     2334.98     79.46 o
   0   0   6    90870.88    79890.37   1463.28 o
   2   0   6    30430.74    29849.66    255.15 o
   4   0   6    21990.37    23277.75    249.03 o
   6   0   6    78802.38    76373.58   1448.03 o
   8   0   6    16469.36    16249.49    227.65 o
  10   0   6    34191.96    35416.99    278.56 o
  12   0   6    10339.75     9701.06    169.18 o
  14   0   6        0.22        6.41     48.58 o
  16   0   6    12355.71    12200.48    299.43 o
  18   0   6     1897.83     2129.91     89.34 o
 -23   1   6     1668.56     1510.76    137.58 o
 -22   1   6       84.24       21.78    104.87 o
 -21   1   6      273.77      330.20    113.47 o
 -20   1   6      967.98     1135.60    121.97 o
 -19   1   6     3263.90     3281.91    150.64 o
 -18   1   6       65.86      154.29     98.04 o
 -17   1   6     8516.23     7845.33    198.56 o
 -16   1   6      194.07      216.23     99.18 o
 -15   1   6     3093.98     3130.11    129.90 o
 -14   1   6     1958.19     2026.81    164.69 o
 -13   1   6      672.59      592.92    135.52 o
 -12   1   6      113.11      117.21    128.47 o
 -11   1   6    26701.79    23505.69   1341.21 o
 -10   1   6      892.19      883.00     29.82 o
  -9   1   6     3872.88     3588.85     53.51 o
  -8   1   6    17394.73    17345.24    111.86 o
  -6   1   6     2906.06     2614.04     86.63 o
  -5   1   6    21298.78    21254.03     87.46 o
  -4   1   6    10461.22    10771.47    113.91 o
  -3   1   6     1671.24     1533.20     39.17 o
  -2   1   6   153045.22   132047.50   1560.01 o
  -1   1   6    22821.77    22785.65    121.80 o
   0   1   6     1276.27     1069.42     32.62 o
   1   1   6    16318.66    15441.79    119.33 o
   2   1   6     5468.88     6553.65     89.92 o
   3   1   6     4213.03     3774.20     92.08 o
   4   1   6     2108.54     2069.13     38.62 o
   5   1   6     5174.69     5173.33     52.24 o
   6   1   6     2787.36     3414.13     40.88 o
   7   1   6    13788.35    13282.21     73.03 o
   8   1   6      104.39      147.69     27.94 o
   9   1   6    12521.93    13089.53    191.84 o
  10   1   6     1474.99     1596.23     40.29 o
  11   1   6      123.07       89.62     32.67 o
  12   1   6      327.95      427.69     36.32 o
  13   1   6    15008.74    14857.87    106.17 o
  14   1   6      687.99      726.77     40.17 o
  15   1   6     3206.84     3005.19     89.91 o
  16   1   6      755.48      664.42     44.31 o
  17   1   6      169.63      187.63     56.66 o
  18   1   6      295.46      444.38     60.12 o
  19   1   6     3960.28     4097.84    119.09 o
 -23   2   6       86.84      137.21    162.85 o
 -22   2   6     1394.28     1472.89    136.04 o
 -21   2   6       64.99      122.44    110.13 o
 -20   2   6     2585.99     2275.70    141.85 o
 -19   2   6       12.88        9.95    104.04 o
 -18   2   6      824.33      844.46    115.72 o
 -17   2   6     7838.50     7546.72    269.86 o
 -16   2   6     1951.93     2207.66    183.90 o
 -15   2   6     1577.85     1500.27     49.33 o
 -14   2   6    11374.59    11307.04    165.35 o
 -13   2   6      449.53      482.44     42.87 o
 -12   2   6     6134.01     6414.14    163.32 o
 -11   2   6    26672.68    25356.83    479.11 o
 -10   2   6       35.17      124.05     41.39 o
  -9   2   6     2584.04     2486.52     68.31 o
  -8   2   6    15036.38    14484.44    438.48 o
  -7   2   6    15527.60    15920.81    108.95 o
  -6   2   6      678.07      564.68     35.72 o
  -5   2   6    48525.02    47322.00    136.52 o
  -4   2   6    30718.68    31251.72    120.19 o
  -3   2   6     1371.22     1142.83     34.98 o
  -2   2   6    18029.48    17162.92    115.93 o
  -1   2   6    37123.71    36038.70    231.33 o
   0   2   6     1895.18     1942.42     69.86 o
   1   2   6    12168.41    12512.55     91.89 o
   2   2   6     1116.49     1034.75     36.22 o
   3   2   6    29933.89    29087.40    247.21 o
   4   2   6    36972.91    37000.14    298.79 o
   5   2   6    29579.82    28713.93    266.71 o
   6   2   6      604.42      613.13     37.85 o
   7   2   6     1740.69     1929.59     41.49 o
   8   2   6      400.71      443.53     33.43 o
   9   2   6     7407.17     6913.91     69.32 o
  10   2   6     4766.07     4498.30     71.17 o
  11   2   6    25173.03    25533.54    148.44 o
  12   2   6     3799.34     4159.47     74.65 o
  13   2   6       31.69      110.91     41.20 o
  14   2   6      392.73      437.44     43.43 o
  15   2   6     4316.72     4213.55     76.30 o
  16   2   6     3517.34     3441.62    121.72 o
  17   2   6     1844.80     1981.48     79.76 o
  18   2   6      273.30      276.04     60.93 o
  19   2   6     1559.97     1578.29    135.37 o
 -22   3   6      672.97      593.91    120.72 o
 -21   3   6      391.05      259.97    101.56 o
 -20   3   6     1326.43     1393.53    128.68 o
 -19   3   6       52.40      171.21    137.93 o
 -18   3   6       99.72       12.75    134.70 o
 -17   3   6      179.29      354.45    150.74 o
 -16   3   6     2147.20     2007.74     74.03 o
 -15   3   6      314.95      358.24     59.34 o
 -14   3   6    18610.56    19001.08    173.98 o
 -13   3   6      267.41      265.48     52.89 o
 -12   3   6       63.33       60.78     54.00 o
 -11   3   6      966.77      731.12     39.52 o
 -10   3   6     6370.91     6372.65     60.54 o
  -9   3   6     1039.02     1138.07     36.79 o
  -8   3   6    33041.18    31730.84    148.26 o
  -7   3   6    19321.38    20626.55    474.53 o
  -6   3   6    25767.99    26094.92    188.80 o
  -5   3   6     4232.03     4398.95     76.12 o
  -4   3   6    14929.15    14903.51     94.89 o
  -3   3   6      642.43      625.11     35.81 o
  -2   3   6    57630.18    58695.15   1067.96 o
  -1   3   6     1612.83     1942.89     55.52 o
   0   3   6    27015.04    24041.36    146.72 o
   1   3   6     8928.80     8945.86     93.63 o
   2   3   6    75778.46    72409.27    394.89 o
   3   3   6     4121.93     4662.65    131.95 o
   4   3   6    20278.44    19480.61    221.81 o
   5   3   6     2554.25     2740.37     53.11 o
   6   3   6    24995.90    23726.69    192.35 o
   7   3   6     1364.24     1627.78     48.72 o
   8   3   6    21531.44    19691.93    129.24 o
   9   3   6      195.19      365.81     44.46 o
  10   3   6        0.50       22.24     37.93 o
  11   3   6        3.10       20.10     40.65 o
  12   3   6     9718.25     9262.30    142.96 o
  13   3   6       78.04      194.23     64.51 o
  14   3   6     6860.63     7135.28    114.54 o
  15   3   6       36.95       62.01     49.11 o
  16   3   6     2892.44     2891.57     94.81 o
  17   3   6      212.77      167.14     62.70 o
  18   3   6     1812.83     1619.99     79.28 o
  19   3   6      805.84      866.05    125.66 o
 -22   4   6      137.32      103.87    169.19 o
 -21   4   6      678.29      429.61    145.18 o
 -20   4   6       68.87      213.30    162.43 o
 -19   4   6     1434.24     1454.15    176.30 o
 -18   4   6      550.04      758.43    167.97 o
 -17   4   6     4320.19     4515.16    113.67 o
 -16   4   6      176.79      178.24     64.25 o
 -15   4   6       37.96       77.30     62.94 o
 -14   4   6     6705.80     6738.75    127.32 o
 -13   4   6     4490.31     4264.30     59.30 o
 -12   4   6     1450.53     1480.68     38.78 o
 -11   4   6    36172.31    35628.24    246.93 o
 -10   4   6     1457.22     1397.51     45.12 o
  -9   4   6      235.13      213.87     35.48 o
  -8   4   6      691.54      693.53     43.58 o
  -7   4   6     4489.76     4408.50     82.75 o
  -6   4   6     2848.65     3186.92     72.32 o
  -5   4   6    49085.72    50242.99    800.44 o
  -4   4   6    12991.10    14064.30    208.56 o
  -3   4   6    14310.63    14224.94    105.31 o
  -2   4   6      239.62      131.50     37.22 o
  -1   4   6    91916.73    91864.08    316.04 o
   0   4   6     3083.89     3352.42     78.30 o
   1   4   6    46318.55    45612.03    324.50 o
   2   4   6     7162.06     7092.05    153.25 o
   3   4   6    32929.19    32151.22    293.45 o
   4   4   6     2479.99     2468.40     78.23 o
   5   4   6    43952.25    43319.23    251.17 o
   6   4   6     4580.17     4703.24     69.88 o
   7   4   6        6.64        4.82     38.46 o
   8   4   6        5.42       45.98     42.89 o
   9   4   6    13221.61    13564.86    117.59 o
  10   4   6      123.22      126.41     49.64 o
  11   4   6     6745.33     6945.62    120.23 o
  12   4   6      413.55      419.25     53.57 o
  13   4   6     4566.34     4064.02     85.16 o
  14   4   6      359.70      424.79     55.54 o
  15   4   6     2109.01     1956.26     91.73 o
  16   4   6     1056.23     1140.35     99.31 o
  17   4   6     3393.01     3410.08    126.15 o
  18   4   6      189.25      228.07     67.85 o
  19   4   6     2369.01     2594.93    164.95 o
 -21   5   6      356.20      428.34    168.73 o
 -20   5   6     1090.37     1272.27    193.70 o
 -19   5   6      272.73      311.80    148.84 o
 -18   5   6      286.75      162.38    159.74 o
 -17   5   6     3635.00     3410.76    113.66 o
 -16   5   6      974.71      902.96     82.90 o
 -15   5   6      896.82      808.11     55.35 o
 -14   5   6     5408.89     5411.59     91.96 o
 -13   5   6       65.19       46.10     34.09 o
 -12   5   6      305.95      239.36     47.83 o
 -11   5   6     5655.16     5528.71     86.46 o
 -10   5   6     2809.20     2509.92     76.09 o
  -9   5   6     6148.94     6344.69     81.75 o
  -8   5   6    12346.80    13527.18    109.98 o
  -7   5   6    11506.14    11441.76    296.17 o
  -6   5   6      727.19      812.10     96.04 o
  -5   5   6       31.44      115.79     55.62 o
  -4   5   6     7771.92     7796.72    230.89 o
  -3   5   6     1053.18     1201.29     68.31 o
  -2   5   6     4032.19     3845.22     87.09 o
  -1   5   6    43731.84    41503.90    560.41 o
   0   5   6     8565.34     8233.89    112.97 o
   1   5   6      265.46      324.40     56.20 o
   2   5   6    29149.21    31360.54    312.04 o
   3   5   6     4003.38     3499.91    132.24 o
   4   5   6     1750.60     1672.69    104.20 o
   5   5   6     1843.10     1873.54     65.26 o
   6   5   6     6414.66     6480.01    179.75 o
   7   5   6        4.81       47.32     47.33 o
   8   5   6    11099.90    11423.58    113.77 o
   9   5   6     9839.54     9708.84    182.09 o
  10   5   6      289.42      309.51     51.07 o
  11   5   6       41.70       44.92     52.55 o
  12   5   6     7035.38     6723.18    124.36 o
  13   5   6      157.75      494.85     92.75 o
  14   5   6     4409.79     3981.72    133.73 o
  15   5   6     1972.10     2073.29    169.31 o
  16   5   6       28.47      117.80    129.21 o
  17   5   6       10.57       24.44    124.64 o
  18   5   6      849.87      915.54    146.56 o
 -20   6   6     2497.56     2478.57    208.34 o
 -19   6   6      837.09      685.16    180.36 o
 -18   6   6     1671.09     2037.88    201.88 o
 -17   6   6      688.89      667.56     88.69 o
 -16   6   6      668.23      840.21     87.85 o
 -15   6   6       91.16      110.93     78.45 o
 -14   6   6     2307.00     2614.28     72.76 o
 -13   6   6      930.37      911.93     59.73 o
 -12   6   6     7961.58     7684.84    106.80 o
 -11   6   6      557.54      596.33     65.28 o
 -10   6   6     5482.57     4971.76    131.85 o
  -9   6   6     4768.90     4538.15     88.65 o
  -8   6   6    13769.33    13408.42    184.73 o
  -7   6   6     4479.94     4985.98     81.03 o
  -6   6   6     4214.42     4211.31    104.59 o
  -5   6   6     7946.65     8751.50    135.57 o
  -4   6   6    14976.35    14995.81    169.46 o
  -3   6   6    17009.21    17417.33    175.48 o
  -2   6   6     2517.84     2549.57     83.41 o
  -1   6   6      128.59       91.98     58.21 o
   0   6   6      135.99      100.26     51.94 o
   1   6   6      866.75      963.64     70.51 o
   2   6   6    11130.22    10817.65    214.18 o
   3   6   6     1406.12     1679.89    129.24 o
   4   6   6     2413.19     2156.96    142.78 o
   5   6   6     2524.52     2799.69     81.59 o
   6   6   6     4982.93     4836.13     96.12 o
   7   6   6     2259.81     2196.98     76.20 o
   8   6   6     9647.17     9474.14    146.75 o
   9   6   6     4599.32     4673.94    104.26 o
  10   6   6     8542.59     7700.80   1155.03 o
  11   6   6     7335.11     7615.75    266.62 o
  12   6   6     9962.04    10388.94    183.29 o
  13   6   6      825.11      760.79     96.00 o
  14   6   6       25.52      -62.23    139.54 o
  15   6   6     1126.87     1014.76    156.34 o
  16   6   6     1641.34     1752.72    165.70 o
  17   6   6      434.88      598.67    144.34 o
  18   6   6     3543.95     3355.94    199.74 o
 -19   7   6     1474.61     1357.38    193.17 o
 -18   7   6      844.33      713.66    157.83 o
 -17   7   6     4645.74     4492.45    140.24 o
 -16   7   6      904.17      967.11     97.52 o
 -15   7   6     3868.93     3945.90    133.89 o
 -14   7   6      320.93      378.67     74.94 o
 -13   7   6       19.18       -0.90     57.49 o
 -12   7   6      816.17      845.82     68.00 o
 -11   7   6     8831.16     9026.37    126.12 o
 -10   7   6     2417.01     2532.19    123.37 o
  -9   7   6     5425.85     5588.78    105.75 o
  -8   7   6      528.85      625.95     81.87 o
  -7   7   6      287.45      159.53     71.00 o
  -6   7   6      422.18      411.02    104.09 o
  -5   7   6    38244.23    37303.73    365.13 o
  -4   7   6      630.50      739.02     80.10 o
  -3   7   6      257.12      267.06     76.25 o
  -2   7   6      628.96      699.75     75.78 o
  -1   7   6     2120.97     2157.97     97.30 o
   0   7   6      106.19       38.43     60.70 o
   1   7   6     2045.48     2045.15     94.88 o
   2   7   6        9.18       41.42     94.27 o
   3   7   6     7926.22     7800.38    211.24 o
   4   7   6     1070.98     1025.64     87.74 o
   5   7   6     2277.60     2096.86    115.54 o
   6   7   6       27.45      119.75    128.88 o
   7   7   6     7194.06     7853.20    226.82 o
   8   7   6      818.56      837.10    138.78 o
   9   7   6     4381.48     4384.87    195.53 o
  10   7   6       41.15       60.51    132.89 o
  11   7   6     2015.35     1835.53    159.75 o
  12   7   6      202.52      267.42    144.13 o
  13   7   6    10859.11    11231.02    289.16 o
  14   7   6       26.67       69.66    147.74 o
  15   7   6     4029.00     3738.06    210.53 o
  16   7   6      390.98      471.47    155.01 o
  17   7   6      679.67      700.48    164.64 o
  18   7   6     1437.23     1441.42    176.21 o
 -17   8   6      696.95      852.55    193.99 o
 -16   8   6      933.30      809.74    108.35 o
 -15   8   6      307.01      297.21     94.08 o
 -14   8   6     5668.68     5605.08    126.92 o
 -13   8   6        1.54        2.59     74.66 o
 -12   8   6      180.03      191.61     78.02 o
 -11   8   6      235.12      446.16    127.04 o
 -10   8   6     2512.34     2585.99    110.94 o
  -9   8   6      299.06      238.34     84.91 o
  -8   8   6     4943.47     4979.15    209.56 o
  -7   8   6     1197.45     1209.05     93.46 o
  -6   8   6      228.57      145.65     85.51 o
  -5   8   6    11377.64    11402.95    239.16 o
  -4   8   6      455.47      415.48    123.73 o
  -3   8   6    11829.19    11390.19    245.39 o
  -2   8   6    13167.93    13613.86    264.85 o
  -1   8   6     1468.03     1900.42    158.53 o
   0   8   6       12.60      -55.05    129.95 o
   1   8   6     7765.62     7341.04    195.06 o
   2   8   6      588.86      654.45     85.80 o
   3   8   6     4937.98     4977.47    184.52 o
   4   8   6     6387.51     6836.09    221.59 o
   5   8   6     3528.36     3645.36    192.06 o
   6   8   6     3759.40     4006.77    196.07 o
   7   8   6     1070.01     1357.34    162.80 o
   8   8   6      193.57      135.02    149.46 o
   9   8   6     4154.92     4113.26    211.37 o
  10   8   6     3555.08     3891.31    200.04 o
  11   8   6     8315.40     9058.12    271.01 o
  12   8   6      575.98      979.06    171.30 o
  13   8   6      174.20      186.71    145.03 o
  14   8   6      198.26      147.61    148.62 o
  15   8   6       49.10       36.73    152.42 o
  16   8   6     4270.96     4032.69    228.66 o
  17   8   6      718.82      763.85    169.89 o
  18   8   6      174.01      151.81    156.84 o
 -16   9   6      139.76      127.93    133.04 o
 -15   9   6        3.12      -50.94    128.96 o
 -14   9   6     2884.98     3053.30    183.79 o
 -13   9   6      797.93      842.92     92.11 o
 -12   9   6      284.32      247.99     87.44 o
 -11   9   6      784.87      850.22     98.32 o
 -10   9   6      990.82      900.11     96.10 o
  -9   9   6        4.29       34.48     94.67 o
  -8   9   6    19291.36    19590.96    415.65 o
  -7   9   6      580.74      490.04    101.96 o
  -6   9   6     1305.29     1058.12    101.46 o
  -5   9   6      215.85      222.14     91.24 o
  -4   9   6     1982.48     1951.40    164.21 o
  -3   9   6       65.15      -19.77    120.23 o
  -2   9   6     6254.47     6469.74    216.18 o
  -1   9   6       65.69      252.38    140.11 o
   0   9   6     4938.93     5336.44    208.01 o
   1   9   6    14094.71    13911.97    289.25 o
   2   9   6     6248.62     6732.44    231.28 o
   3   9   6       39.70       22.94    140.71 o
   4   9   6      305.62      159.00    141.62 o
   5   9   6      262.10      317.65    135.66 o
   6   9   6     4921.30     5081.47    224.56 o
   7   9   6     4699.89     4790.88    232.87 o
   8   9   6    11027.83    11793.97    307.55 o
   9   9   6      825.35     1306.89    181.01 o
  10   9   6     1169.20     1193.71    176.29 o
  11   9   6       73.60      -25.04    145.65 o
  12   9   6     1141.97      916.67    162.25 o
  13   9   6      565.66      698.04    167.67 o
  14   9   6     1555.94     1569.36    187.35 o
  15   9   6        0.49       51.68    158.10 o
  16   9   6      413.46      276.02    157.78 o
  17   9   6      330.42      285.27    167.46 o
 -16  10   6      461.87      360.53    152.49 o
 -15  10   6     2029.51     2011.26    179.54 o
 -14  10   6      149.43      223.86    147.42 o
 -13  10   6      710.29      732.67     98.93 o
 -12  10   6      545.84      512.23     98.63 o
 -11  10   6     9577.15     9705.13    203.37 o
 -10  10   6      485.28      518.15     96.94 o
  -9  10   6       24.10        3.22     91.73 o
  -8  10   6     1195.56     1343.28    138.37 o
  -7  10   6     1233.43     1293.07    113.10 o
  -6  10   6       27.38      -35.98     95.78 o
  -5  10   6     7204.51     6756.30    165.01 o
  -4  10   6     4259.28     3700.56    214.27 o
  -3  10   6      202.04      175.61     94.43 o
  -2  10   6     3461.15     3569.74    199.12 o
  -1  10   6     7910.18     7509.64    248.61 o
   0  10   6      469.64      541.31    159.62 o
   1  10   6     1600.74     1415.20    176.94 o
   2  10   6     2987.01     2956.53    200.21 o
   3  10   6     2778.62     2615.92    178.33 o
   4  10   6     6258.14     6559.36    251.22 o
   5  10   6     6168.72     6130.04    241.44 o
   6  10   6      637.28      735.57    172.31 o
   7  10   6      290.22      301.20    151.27 o
   8  10   6      185.00      154.43    143.35 o
   9  10   6     2341.73     2305.53    191.07 o
  10  10   6     1967.58     1954.36    200.47 o
  11  10   6     1750.04     1914.39    191.98 o
  12  10   6      279.46      323.37    160.27 o
  13  10   6      542.90      490.70    169.69 o
  14  10   6       69.67      -18.69    156.89 o
  15  10   6     2099.54     1816.77    206.00 o
  16  10   6      331.57      425.15    177.60 o
 -15  11   6      445.49      346.70    165.36 o
 -14  11   6     3220.13     2746.09    215.01 o
 -13  11   6      364.03      289.48    155.05 o
 -12  11   6       30.15      -18.21     94.45 o
 -11  11   6        0.41       43.76     95.12 o
 -10  11   6     2091.86     1980.52    121.68 o
  -9  11   6      638.50      518.87    108.13 o
  -8  11   6     5843.40     6166.10    174.35 o
  -7  11   6     1625.91     1403.79    120.73 o
  -6  11   6      615.46      747.53    108.78 o
  -5  11   6      918.01     1020.57    115.75 o
  -4  11   6     8168.93     7662.11    381.61 o
  -3  11   6        0.69      -26.09     99.13 o
  -2  11   6     4650.59     4731.11    164.13 o
  -1  11   6     4913.07     5122.20    211.79 o
   0  11   6     2719.91     2548.83    198.00 o
   1  11   6      453.93      717.74    167.33 o
   2  11   6    11650.56    11531.38    315.46 o
   3  11   6      825.05     1025.54    183.91 o
   4  11   6     1490.61     1504.55    183.05 o
   5  11   6     4336.50     4429.33    233.55 o
   6  11   6     2527.80     2674.17    210.98 o
   7  11   6     1675.20     2038.56    206.24 o
   8  11   6     4239.26     4521.27    240.56 o
   9  11   6     2869.06     3065.42    220.68 o
  10  11   6       23.34       37.56    163.47 o
  11  11   6      259.76      252.01    171.25 o
  12  11   6     2083.25     2087.06    214.91 o
  13  11   6     1616.53     1674.58    205.44 o
 -11  12   6      635.16      551.94    114.88 o
 -10  12   6      789.22      683.19    113.56 o
  -9  12   6      324.67      332.76    103.79 o
  -8  12   6      375.35      419.34    107.89 o
  -7  12   6     3309.55     3203.49    147.75 o
  -6  12   6      373.57      263.24    110.54 o
  -5  12   6      708.33      701.50    119.93 o
  -4  12   6     2533.98     2450.11    160.75 o
  -3  12   6      401.45      405.69    110.14 o
  -2  12   6      146.17      268.71    113.60 o
  -1  12   6     4347.18     4485.46    321.68 o
   0  12   6      605.64      622.00    112.38 o
   1  12   6     1084.69     1298.90    122.94 o
   2  12   6     3088.26     2948.04    146.99 o
   3  12   6     1148.26      985.85    182.19 o
   4  12   6        3.67      166.96    175.41 o
   5  12   6     1253.05     1388.79    193.83 o
   6  12   6     1939.06     1912.60    208.44 o
   7  12   6       32.22       19.16    170.00 o
   8  12   6      742.45      751.64    185.65 o
   9  12   6      622.06      650.87    176.61 o
 -10  13   6     1390.89     1322.59    177.12 o
  -9  13   6      961.80      786.51    169.64 o
  -8  13   6      387.16      405.39    178.96 o
  -7  13   6     3511.99     3783.52    235.10 o
  -6  13   6      116.44      -64.10    155.91 o
  -5  13   6     1105.62     1262.23    182.34 o
  -4  13   6      911.25      878.51    127.20 o
  -3  13   6        0.94       29.04    117.48 o
  -2  13   6      248.14      297.70    118.96 o
  -1  13   6     1310.52     1115.43    128.94 o
   0  13   6       48.56       49.08    108.97 o
   1  13   6      687.22      631.88    120.51 o
   2  13   6      501.25      545.49    149.52 o
   3  13   6      582.02      453.96    121.17 o
   4  13   6      154.11      120.64    143.02 o
   5  13   6     1754.89     1483.82    180.45 o
   6  13   6      123.39      206.17    145.09 o
 -23   0   7     1133.93     1148.26    197.10 o
 -21   0   7       14.53       60.37    144.00 o
 -19   0   7       19.93       30.04    157.29 o
 -17   0   7    16747.40    16144.29    367.15 o
 -15   0   7      421.03      369.49    126.64 o
 -13   0   7      685.80      836.16    136.37 o
 -11   0   7    44804.13    41576.25    454.44 o
  -7   0   7    50116.06    46584.02    659.87 o
  -5   0   7    20717.16    19594.93    149.61 o
  -3   0   7    54884.70    48883.48    188.56 o
  -1   0   7    37338.74    35508.53    260.77 o
   1   0   7    21612.79    19529.68    213.73 o
   3   0   7   134573.80   118286.96   2166.58 o
   5   0   7    28492.81    28211.03    337.31 o
   7   0   7      110.68       41.24     30.79 o
   9   0   7    20168.60    18049.12    215.42 o
  11   0   7    15737.04    14793.75    180.35 o
  13   0   7       81.70        8.83     48.11 o
  15   0   7    19832.87    21134.25    561.29 o
  17   0   7      943.88     1211.49     79.72 o
 -23   1   7     1033.63      904.72    187.02 o
 -22   1   7       72.21       74.37     97.44 o
 -21   1   7       30.97       67.52    109.24 o
 -20   1   7     2389.24     2755.88    152.68 o
 -19   1   7     1474.56     1507.78    130.75 o
 -18   1   7      167.99      145.97    112.16 o
 -17   1   7     4497.70     4039.09    159.80 o
 -16   1   7     1025.85      985.93    116.42 o
 -15   1   7      162.96      271.90    104.28 o
 -14   1   7    21232.92    20841.00    367.09 o
 -13   1   7     1117.43     1332.22    130.78 o
 -12   1   7     1179.40     1178.14    125.60 o
 -11   1   7     1213.49     1211.18    123.75 o
 -10   1   7      550.87      459.81     18.55 o
  -9   1   7      242.10      195.05     19.00 o
  -8   1   7    31274.02    29868.45    161.67 o
  -7   1   7    18996.26    18530.21    629.14 o
  -6   1   7    43677.98    40631.47    452.36 o
  -5   1   7     7697.90     6648.27    100.41 o
  -4   1   7    14172.72    13255.55     74.67 o
  -3   1   7    14712.61    14019.80    145.46 o
  -2   1   7    25726.98    25042.56    197.67 o
  -1   1   7      147.61      118.10     48.58 o
   0   1   7    30547.71    28756.15    149.52 o
   1   1   7     3097.69     2934.84     55.96 o
   2   1   7    23567.72    22428.85    158.22 o
   3   1   7     1749.80     1438.68     62.68 o
   4   1   7        4.14       26.61     24.27 o
   5   1   7      859.60      954.45     33.44 o
   6   1   7    48172.98    46153.25    445.63 o
   7   1   7     3926.51     3967.32     38.01 o
   8   1   7    10866.81    10218.05     89.03 o
   9   1   7    19421.30    20456.43    111.64 o
  10   1   7     3274.42     3296.80     49.57 o
  11   1   7      337.29      371.86     35.20 o
  12   1   7     8530.59     8214.52     80.15 o
  13   1   7       62.29      157.90     37.82 o
  14   1   7     1908.49     2074.40     48.70 o
  15   1   7     4208.18     4070.17     68.88 o
  16   1   7     1902.11     1866.34     72.49 o
  17   1   7      534.52      659.43     61.48 o
  18   1   7     3109.64     3201.51    120.78 o
  19   1   7      650.65      799.96    111.64 o
 -22   2   7      868.84      899.58    122.30 o
 -21   2   7     1283.52     1265.62    130.24 o
 -20   2   7     3288.25     3254.67    175.64 o
 -19   2   7      541.45      525.19    109.13 o
 -18   2   7     1151.43     1201.54    123.82 o
 -17   2   7     1333.08     1743.51    193.35 o
 -16   2   7       10.18       85.28    144.26 o
 -15   2   7     1799.25     1533.00     36.30 o
 -14   2   7    11064.94    10391.11    100.80 o
 -13   2   7     3051.26     3079.17     63.96 o
 -12   2   7     1598.33     1475.19     96.96 o
 -11   2   7    11030.36    10591.57    109.92 o
 -10   2   7     2866.86     2891.07     65.86 o
  -9   2   7      477.99      483.85     47.33 o
  -8   2   7     7215.03     6707.61     73.85 o
  -7   2   7    16387.56    17045.00    124.81 o
  -6   2   7       28.48       38.37     26.59 o
  -5   2   7    37306.42    39262.31    284.21 o
  -4   2   7    22981.30    22674.93    106.91 o
  -3   2   7     9021.66    10020.32     76.19 o
  -2   2   7     1135.96     1177.00     78.80 o
  -1   2   7     6075.83     7244.21     83.49 o
   0   2   7    11420.61    12586.54    253.70 o
   1   2   7    15072.66    13439.13     98.95 o
   2   2   7     5972.95     5559.22    130.56 o
   3   2   7    12184.82    11306.17     84.22 o
   4   2   7    16660.26    16691.13    110.75 o
   5   2   7    22613.89    22364.49    115.19 o
   6   2   7    38342.91    36820.60    350.03 o
   7   2   7      162.09      252.63     37.09 o
   8   2   7     3170.54     3370.16     61.37 o
   9   2   7    11797.60    12477.35    106.62 o
  10   2   7     7277.43     8210.75     93.44 o
  11   2   7     2855.52     3029.77     66.91 o
  12   2   7    13203.75    13536.78    141.62 o
  13   2   7     4266.14     4311.96     68.24 o
  14   2   7      204.23      198.00     42.37 o
  15   2   7     1239.16     1069.53     50.47 o
  16   2   7     3011.09     2909.20    116.65 o
  17   2   7        8.89      -17.05     56.30 o
  18   2   7     1060.10     1098.35     69.35 o
  19   2   7     1835.61     1537.12    133.47 o
 -22   3   7      116.70       85.66    112.91 o
 -21   3   7      445.02      372.41    113.42 o
 -20   3   7      450.11      342.51    116.50 o
 -19   3   7      422.77      444.23    146.27 o
 -18   3   7      195.89      109.29    145.13 o
 -17   3   7     9761.45     9794.20    298.57 o
 -16   3   7       15.80       30.23     45.98 o
 -15   3   7     1637.11     1691.06     68.12 o
 -14   3   7      284.37      502.41    147.52 o
 -13   3   7      884.53      887.15     62.49 o
 -12   3   7     1349.47     1417.89     67.42 o
 -11   3   7    14235.07    13079.91    517.10 o
 -10   3   7     4303.93     4434.62     82.77 o
  -9   3   7      988.10     1053.67     39.46 o
  -8   3   7     2547.71     2882.91     62.41 o
  -7   3   7     2042.50     2196.52     58.13 o
  -6   3   7     1739.09     1903.80     58.66 o
  -5   3   7     3637.95     4041.97     56.85 o
  -4   3   7       90.35      180.58     31.43 o
  -3   3   7     1281.80     1631.93     43.95 o
  -2   3   7    10922.92    11161.16    110.84 o
  -1   3   7    20592.98    18342.38    136.11 o
   0   3   7     2324.65     2299.89     60.78 o
   1   3   7    23785.16    23782.03    324.15 o
   2   3   7     3018.85     2834.49    135.34 o
   3   3   7    28313.27    27571.35    270.87 o
   4   3   7     3800.09     3544.29     91.77 o
   5   3   7     5798.06     5587.84     68.54 o
   6   3   7     6554.24     6467.99     74.20 o
   7   3   7     5797.42     5548.81     74.35 o
   8   3   7     2960.78     2951.79     62.38 o
   9   3   7    15998.35    16115.00    124.20 o
  10   3   7     2911.36     3137.88     70.64 o
  11   3   7       47.41       47.87     48.52 o
  12   3   7     4352.27     4753.83     99.90 o
  13   3   7     4685.42     5058.29    121.29 o
  14   3   7      649.95      531.04     54.77 o
  15   3   7     4229.03     4344.10    125.21 o
  16   3   7       41.94       29.30     58.53 o
  17   3   7      435.40      470.20     62.86 o
  18   3   7      235.98      251.57     63.59 o
  19   3   7     2858.02     3040.42    163.64 o
 -22   4   7     1328.13     1111.54    193.68 o
 -21   4   7     1404.91     1085.36    168.04 o
 -20   4   7     5162.82     4867.25    249.58 o
 -19   4   7      319.75      285.76    150.41 o
 -18   4   7     1974.10     2134.34    200.46 o
 -17   4   7       77.49      258.39    152.22 o
 -16   4   7      124.54      197.52     64.55 o
 -15   4   7     1129.43     1118.39     73.97 o
 -14   4   7    13196.54    12969.79    162.68 o
 -13   4   7      446.02      372.71     30.14 o
 -12   4   7      242.97      253.27     33.42 o
 -11   4   7     5293.96     5407.74     73.68 o
 -10   4   7     3875.81     3637.65     60.50 o
  -9   4   7      137.71      195.59     36.81 o
  -8   4   7    23459.97    24316.11   1073.13 o
  -7   4   7        6.58       79.78     48.24 o
  -6   4   7     2909.18     3163.51    102.30 o
  -5   4   7     4260.97     4957.53    164.19 o
  -4   4   7      525.38      636.52     70.98 o
  -3   4   7      397.93      365.74     42.26 o
  -2   4   7    19624.34    19384.73    262.88 o
  -1   4   7     3393.49     4472.31     88.76 o
   0   4   7     6309.40     5768.94     93.58 o
   1   4   7     4358.06     4481.32     82.26 o
   2   4   7     8040.94     7687.09    102.04 o
   3   4   7    11179.13    12045.34    201.13 o
   4   4   7    28547.15    27092.24    292.24 o
   5   4   7     6566.28     7296.35     97.20 o
   6   4   7    12620.94    12231.00    128.47 o
   7   4   7      761.25      881.41     48.64 o
   8   4   7        5.90        9.45     45.24 o
   9   4   7      757.27     1007.97     64.10 o
  10   4   7     9756.50     9492.18    142.18 o
  11   4   7     1743.23     1760.21     67.01 o
  12   4   7     6472.12     6166.98    127.43 o
  13   4   7     1193.88     1058.94     70.38 o
  14   4   7     1562.33     1452.70    101.57 o
  15   4   7        7.22       61.36     83.36 o
  16   4   7     5245.31     5572.66    222.38 o
  17   4   7      320.35      340.72     82.72 o
  18   4   7     3200.98     3141.72    189.64 o
 -20   5   7     1697.08     2069.98    209.30 o
 -19   5   7      618.91      673.61    162.33 o
 -18   5   7      163.10      256.46    163.51 o
 -17   5   7     4331.73     3774.11    115.77 o
 -16   5   7      101.15      102.94     69.10 o
 -15   5   7       82.69       94.36     73.00 o
 -14   5   7     2954.91     3175.88     51.77 o
 -13   5   7       14.64       11.17     41.16 o
 -12   5   7     1249.82     1531.84     58.10 o
 -11   5   7    13751.25    13958.89    128.02 o
 -10   5   7     1437.32     1461.35     59.55 o
  -9   5   7      253.80      265.50     49.33 o
  -8   5   7    33679.48    33709.69    429.03 o
  -7   5   7        1.66      101.35     58.45 o
  -6   5   7     8216.31     8828.95    122.32 o
  -5   5   7    32540.07    32513.68    368.56 o
  -4   5   7      782.21      967.87     60.25 o
  -3   5   7     7354.02     7032.90    114.70 o
  -2   5   7     3224.31     3408.88     83.96 o
  -1   5   7     1348.62     1838.74     74.69 o
   0   5   7     7162.43     6173.00    131.63 o
   1   5   7    14871.61    15826.42    154.35 o
   2   5   7     7117.53     7334.04    113.27 o
   3   5   7     9011.66     9916.29    197.64 o
   4   5   7        5.52        1.35     99.15 o
   5   5   7       15.15       28.45     48.35 o
   6   5   7    15852.00    16994.96    136.72 o
   7   5   7     8135.65     7764.71     96.17 o
   8   5   7    14817.05    13780.79    170.47 o
   9   5   7     1072.83     1144.79     61.47 o
  10   5   7      242.61      239.99     53.43 o
  11   5   7      102.91       97.73     61.34 o
  12   5   7     5453.32     5627.33    146.91 o
  13   5   7     9928.88     9967.00    184.96 o
  14   5   7        1.73      -35.95     89.93 o
  15   5   7     1240.90     1264.63    152.13 o
  16   5   7     1585.71     1732.56    160.05 o
  17   5   7      961.22      982.96    147.21 o
  18   5   7      877.71      766.32    153.02 o
 -20   6   7      401.06      584.57    181.83 o
 -19   6   7      352.35      302.91    149.40 o
 -18   6   7      510.65      626.56    179.39 o
 -17   6   7     7657.27     8032.91    286.55 o
 -16   6   7      339.80      255.18     80.70 o
 -15   6   7      107.74       62.43     76.04 o
 -14   6   7      109.59      123.69     50.31 o
 -13   6   7     1042.40      998.87     61.46 o
 -12   6   7       82.93       68.00     51.74 o
 -11   6   7    15042.37    14926.74    141.37 o
 -10   6   7      411.93      526.83     64.04 o
  -9   6   7     3085.55     3284.39     80.89 o
  -8   6   7     3802.96     4001.23     86.55 o
  -7   6   7     5861.48     6157.26    122.37 o
  -6   6   7      694.70      711.51     63.04 o
  -5   6   7    39345.23    39300.68    261.46 o
  -4   6   7        8.31       69.52     65.76 o
  -3   6   7    35335.74    35883.57    958.69 o
  -2   6   7    14864.76    14480.88    163.15 o
  -1   6   7    13761.44    13454.98    161.69 o
   0   6   7     3968.67     4156.07    101.33 o
   1   6   7    16749.65    17970.80    350.03 o
   2   6   7     2372.84     2442.29    138.10 o
   3   6   7    27624.80    27025.27    329.74 o
   4   6   7     4852.71     4826.29    126.20 o
   5   6   7    10017.87    10020.95    130.23 o
   6   6   7       14.52       68.42     59.59 o
   7   6   7     6487.16     6451.14    188.42 o
   8   6   7       63.35       36.21     60.39 o
   9   6   7    21293.88    21841.49    708.90 o
  10   6   7     2670.08     2478.09    116.61 o
  11   6   7     6741.46     6969.99    291.64 o
  12   6   7      131.73      250.84    141.05 o
  13   6   7     3582.44     3627.10    196.55 o
  14   6   7       12.95      -99.46    143.20 o
  15   6   7     3111.32     3066.17    199.89 o
  16   6   7     1804.07     1841.50    181.11 o
  17   6   7      827.81      834.70    161.88 o
  18   6   7       49.89       59.90    142.16 o
 -19   7   7       16.35       60.79    171.90 o
 -18   7   7      313.97      360.80    158.00 o
 -17   7   7       34.68      220.15    149.92 o
 -16   7   7      251.13      240.79     87.05 o
 -15   7   7      219.04      260.25     86.82 o
 -14   7   7    13140.97    13310.90    255.62 o
 -13   7   7      300.40      374.29     62.17 o
 -12   7   7       16.43      -18.38     60.12 o
 -11   7   7      220.46      311.70     66.08 o
 -10   7   7     3641.74     3428.23     91.08 o
  -9   7   7       54.80       29.47     64.36 o
  -8   7   7     6857.68     6927.60    131.14 o
  -7   7   7        7.84      -38.18     92.41 o
  -6   7   7     1826.91     1637.59    120.72 o
  -5   7   7      236.46      683.54    117.15 o
  -4   7   7    10869.32    11154.21    160.93 o
  -3   7   7      405.52      230.25     71.15 o
  -2   7   7    12413.55    12161.25    165.36 o
  -1   7   7     4267.07     4403.73    112.86 o
   0   7   7    25317.29    25323.20    321.09 o
   1   7   7      923.87      956.87     78.94 o
   2   7   7     9890.41    10221.53    353.07 o
   3   7   7     3539.48     3381.44    173.00 o
   4   7   7     2630.73     2517.23    158.49 o
   5   7   7      281.50      256.08     72.24 o
   6   7   7     8452.40     7761.61    222.45 o
   7   7   7     6359.71     6927.87    218.02 o
   8   7   7      797.90     1016.47    150.38 o
   9   7   7       76.62      220.07    145.54 o
  10   7   7     2193.30     2174.24    162.02 o
  11   7   7      258.04      221.53    143.98 o
  12   7   7     9410.57     9029.97    265.92 o
  13   7   7       48.70      282.57    156.03 o
  14   7   7     3711.37     3772.81    212.60 o
  15   7   7      404.21      442.43    154.05 o
  16   7   7     1923.55     1914.42    183.06 o
  17   7   7       12.59      -58.28    150.67 o
  18   7   7      599.54      649.15    153.43 o
 -17   8   7     2578.04     2818.65    234.61 o
 -16   8   7      265.26      125.99     95.39 o
 -15   8   7        7.06      -21.41     84.86 o
 -14   8   7       22.75      159.14     68.09 o
 -13   8   7     1864.80     1880.89     84.20 o
 -12   8   7     1942.58     1800.97     95.89 o
 -11   8   7     8465.53     8580.66    156.91 o
 -10   8   7    13374.14    13728.67    187.89 o
  -9   8   7     5667.87     5405.23    131.69 o
  -8   8   7      613.63      674.05     88.53 o
  -7   8   7      363.91      409.47     83.08 o
  -6   8   7      227.96      125.55    110.39 o
  -5   8   7     3456.01     3537.65    168.07 o
  -4   8   7    20248.86    20053.27    306.97 o
  -3   8   7     1416.24     1630.96    147.50 o
  -2   8   7      238.42      366.28    130.24 o
  -1   8   7     5751.02     5949.44    202.67 o
   0   8   7      877.12      885.70    144.99 o
   1   8   7     2600.58     2281.11    229.01 o
   2   8   7     5800.59     5849.76    134.08 o
   3   8   7     9807.03     9878.46    255.36 o
   4   8   7     1608.62     2160.67    163.29 o
   5   8   7     5233.36     4634.90    194.67 o
   6   8   7     1744.22     1832.77    165.98 o
   7   8   7     5267.94     5840.86    225.10 o
   8   8   7     2998.67     3165.31    198.05 o
   9   8   7     3374.55     3658.71    199.99 o
  10   8   7        4.20       99.37    143.18 o
  11   8   7     1147.90     1208.30    169.58 o
  12   8   7     2502.82     2619.58    198.31 o
  13   8   7       87.26      108.71    145.91 o
  14   8   7       53.45        9.49    157.02 o
  15   8   7     3122.67     2895.37    213.02 o
  16   8   7      110.43      282.28    169.80 o
  17   8   7      241.39      224.05    153.21 o
  18   8   7     1016.97      830.44    166.91 o
 -16   9   7     1273.84      991.26    143.22 o
 -15   9   7      163.57       35.93    128.75 o
 -14   9   7      727.38      750.05    142.71 o
 -13   9   7     1891.96     1740.47    101.43 o
 -12   9   7     2034.66     1836.72    105.19 o
 -11   9   7     6544.04     6232.36    157.80 o
 -10   9   7     1733.84     1985.21    153.48 o
  -9   9   7      483.60      571.05     97.70 o
  -8   9   7     7974.39     7950.86    373.26 o
  -7   9   7    10678.16    10581.69    246.03 o
  -6   9   7     2354.81     2288.43    117.67 o
  -5   9   7     1300.88     1153.26    142.34 o
  -4   9   7     5150.32     5105.51    198.43 o
  -3   9   7     3759.92     3436.54    180.14 o
  -2   9   7     1103.86     1040.87    157.14 o
  -1   9   7     9448.66    10099.71    261.17 o
   0   9   7     3019.21     3656.59    195.11 o
   1   9   7      247.92      396.33    150.55 o
   2   9   7     2044.57     2242.72    174.10 o
   3   9   7     1592.44     1648.44    160.92 o
   4   9   7     2494.88     2527.61    183.43 o
   5   9   7     6721.54     6533.28    236.21 o
   6   9   7     5071.75     5033.04    218.63 o
   7   9   7     2530.08     2478.81    203.14 o
   8   9   7     4428.46     4687.23    234.55 o
   9   9   7     7356.42     7377.80    263.86 o
  10   9   7     1990.02     2256.57    201.61 o
  11   9   7        0.93       84.91    149.54 o
  12   9   7      920.50     1050.14    167.97 o
  13   9   7      271.52      235.00    155.48 o
  14   9   7      107.30      122.58    156.53 o
  15   9   7     1277.18     1134.48    182.71 o
  16   9   7       11.41      -45.86    155.55 o
  17   9   7      237.36      116.12    161.95 o
 -16  10   7       45.40      -11.33    142.97 o
 -15  10   7      877.15      822.19    160.83 o
 -14  10   7     6549.69     6176.71    244.73 o
 -13  10   7      156.23      168.89    137.19 o
 -12  10   7      153.67      163.03     91.46 o
 -11  10   7       54.76      197.69    102.69 o
 -10  10   7      294.02      312.38    100.82 o
  -9  10   7        2.73       11.49     90.20 o
  -8  10   7     4519.79     4413.22    144.75 o
  -7  10   7     2630.52     2425.70    125.95 o
  -6  10   7      275.96      155.16     98.00 o
  -5  10   7       13.21       16.66    103.19 o
  -4  10   7     3673.34     3336.17    168.03 o
  -3  10   7       34.10       85.80    143.51 o
  -2  10   7     2245.93     1872.38    164.64 o
  -1  10   7       16.40       16.66    135.37 o
   0  10   7     3475.53     3198.53    196.20 o
   1  10   7       45.65        7.86    146.64 o
   2  10   7     4097.24     3743.01    199.52 o
   3  10   7        9.79      272.42    152.18 o
   4  10   7     5842.76     6204.20    252.53 o
   5  10   7      373.41      270.74    148.34 o
   6  10   7     7380.03     7717.90    272.02 o
   7  10   7      289.31      532.59    160.03 o
   8  10   7        0.78       -5.83    143.75 o
   9  10   7      637.20      523.70    166.62 o
  10  10   7     2298.25     2431.58    207.08 o
  11  10   7        7.52       53.56    157.64 o
  12  10   7     1885.64     1698.72    193.27 o
  13  10   7      711.31      723.41    176.41 o
  14  10   7     1284.08     1291.01    193.33 o
  15  10   7      609.07      756.20    184.68 o
 -15  11   7      432.12      248.52    152.97 o
 -14  11   7      578.18      722.91    172.07 o
 -13  11   7       69.61      -41.13    153.56 o
 -12  11   7        8.25       12.44     92.51 o
 -11  11   7     2017.15     1904.04    122.62 o
 -10  11   7       88.59      104.72     95.99 o
  -9  11   7      158.02       68.85     99.20 o
  -8  11   7     2814.15     2908.80    160.18 o
  -7  11   7     1207.53     1435.62    125.84 o
  -6  11   7       32.85       40.63    103.36 o
  -5  11   7     2204.52     2180.15    130.11 o
  -4  11   7        8.59       68.09     99.64 o
  -3  11   7      161.84      221.94    109.00 o
  -2  11   7      888.05      875.44    165.62 o
  -1  11   7     2398.62     2451.95    202.81 o
   0  11   7      927.35     1300.83    185.04 o
   1  11   7     5413.25     5839.33    248.90 o
   2  11   7      444.44      871.82    183.49 o
   3  11   7     2314.04     2513.26    210.07 o
   4  11   7       97.62        4.19    150.61 o
   5  11   7      869.79     1007.63    177.27 o
   6  11   7      573.88      844.39    184.77 o
   7  11   7     4213.22     4322.39    240.48 o
   8  11   7      280.42      227.60    166.55 o
   9  11   7     1708.98     1935.86    208.52 o
  10  11   7      116.67       76.22    172.67 o
  11  11   7       21.77      108.14    171.56 o
  12  11   7      302.70      526.99    184.73 o
 -11  12   7     2222.89     1985.09    134.66 o
 -10  12   7      314.55      349.50    107.25 o
  -9  12   7       22.39      -27.76    104.00 o
  -8  12   7     2414.75     2412.44    138.64 o
  -7  12   7      281.76      196.24    108.81 o
  -6  12   7      365.14      293.30    107.27 o
  -5  12   7     2472.65     2318.04    138.61 o
  -4  12   7      276.15      246.84    113.27 o
  -3  12   7      216.93      235.92    108.60 o
  -2  12   7     4576.18     4902.43    191.34 o
  -1  12   7      163.61      250.01    113.79 o
   0  12   7      107.29      182.58    112.51 o
   1  12   7        3.03        4.93    155.88 o
   2  12   7       38.27       64.88    155.57 o
   3  12   7     1421.64     1419.98    190.63 o
   4  12   7     1564.31     1821.28    207.43 o
   5  12   7      993.77     1244.86    197.26 o
   6  12   7       49.36       67.59    164.80 o
   7  12   7        8.34        6.04    176.54 o
   8  12   7       77.83       48.82    162.29 o
 -10  13   7      113.49       89.48    152.08 o
  -9  13   7      109.65      142.10    157.72 o
  -8  13   7     2412.69     2211.07    211.08 o
  -7  13   7     3070.35     3394.08    233.85 o
  -6  13   7     1011.70      899.69    174.70 o
  -5  13   7     3211.46     2488.87    199.63 o
  -4  13   7     1600.46     1506.27    133.39 o
  -3  13   7       12.12       62.52    111.16 o
  -2  13   7     2426.13     2088.65    145.81 o
  -1  13   7     1262.61     1243.50    138.53 o
   0  13   7      909.44      791.35    152.83 o
   1  13   7     3474.55     3325.82    158.95 o
   2  13   7     1035.55      956.73    121.16 o
   3  13   7       23.56      102.83    138.37 o
   4  13   7       22.38      103.58    154.20 o
 -22   0   8      605.59      479.67    145.53 o
 -20   0   8     4875.94     4772.11    257.66 o
 -18   0   8       20.74       28.90    159.43 o
 -16   0   8     2431.84     2398.54    184.84 o
 -14   0   8    22415.38    20140.49    363.11 o
 -12   0   8     3043.93     3022.94    170.11 o
  -8   0   8     3678.74     3306.41     45.76 o
  -6   0   8      205.14      391.51     44.61 o
  -4   0   8    90543.20    81720.19   1179.10 o
  -2   0   8   159344.00   133273.11   1972.60 o
   0   0   8    54344.36    50481.05    344.78 o
   2   0   8    62335.79    56878.92    390.11 o
   4   0   8    24960.91    27982.32    297.41 o
   6   0   8    15364.34    15018.83    169.36 o
   8   0   8      735.78      999.84     39.72 o
  10   0   8    13516.10    14638.32    118.86 o
  12   0   8      304.24      343.55     49.42 o
  14   0   8     3398.91     2998.34     78.10 o
  16   0   8    13721.89    12720.85    531.73 o
  18   0   8      960.39      971.86     79.03 o
 -22   1   8       18.05       44.81    103.86 o
 -21   1   8       33.62       30.71    102.19 o
 -20   1   8      710.18      989.70    130.15 o
 -19   1   8       46.83       38.32     96.63 o
 -18   1   8      123.11      114.70    107.76 o
 -17   1   8    10862.91    10503.24    265.92 o
 -16   1   8     1609.78     1618.08    121.94 o
 -15   1   8        1.37       19.00    101.49 o
 -14   1   8     2902.02     3335.76    205.86 o
 -13   1   8     2118.26     2055.87    172.37 o
 -12   1   8      797.79      894.40    148.75 o
 -11   1   8    10425.76     9630.31    249.65 o
 -10   1   8      950.30      819.46     23.80 o
  -9   1   8     2058.37     1944.03     75.28 o
  -8   1   8     2850.51     2837.24     67.01 o
  -7   1   8    11392.36    11602.93    155.06 o
  -6   1   8     8798.49     8915.51    173.49 o
  -5   1   8     6498.78     6239.08     96.14 o
  -4   1   8        7.53       56.26     29.59 o
  -3   1   8    23884.30    24014.63    180.48 o
  -2   1   8     3898.76     3552.35    131.00 o
  -1   1   8     7669.80     7550.81     73.90 o
   0   1   8    14009.86    13039.64    220.67 o
   1   1   8     5274.19     5746.26     58.67 o
   2   1   8     2590.89     2269.04     45.44 o
   3   1   8    44356.05    39760.21    785.05 o
   4   1   8     1336.64     1640.96     40.09 o
   5   1   8      189.77      248.52     28.58 o
   6   1   8     8007.66     7612.15    138.43 o
   7   1   8     6337.24     5919.07     48.78 o
   8   1   8      169.52      118.04     23.01 o
   9   1   8    12721.38    12652.74     84.82 o
  10   1   8    17283.36    17096.63    140.69 o
  11   1   8     9452.10     9423.68     74.44 o
  12   1   8       35.45      144.31     35.99 o
  13   1   8     6911.92     6993.67     89.98 o
  14   1   8       47.01      112.65     36.33 o
  15   1   8     2318.51     2528.56     55.11 o
  16   1   8     1103.61     1170.96     50.20 o
  17   1   8     3876.68     4057.45    125.27 o
  18   1   8      228.50      239.53     58.07 o
 -22   2   8      280.48      204.73    112.33 o
 -21   2   8      152.63      130.93    111.41 o
 -20   2   8     2506.38     2764.31    160.61 o
 -19   2   8        2.10       -3.24    106.15 o
 -18   2   8       16.34       78.76     98.08 o
 -17   2   8     7665.63     7419.16    263.77 o
 -16   2   8       92.99       62.70    120.21 o
 -15   2   8      695.30      742.39    137.57 o
 -14   2   8     5817.80     5419.41     83.27 o
 -13   2   8        1.03        0.73     32.63 o
 -12   2   8     1194.86     1328.88     69.04 o
 -11   2   8    29984.14    30401.44    679.78 o
 -10   2   8      146.57      165.85     48.70 o
  -9   2   8     5801.20     5254.98     63.84 o
  -8   2   8    18513.62    18534.47    136.26 o
  -7   2   8       36.59       49.11     26.09 o
  -6   2   8     5238.30     5371.57     61.86 o
  -5   2   8    37063.20    37176.97    247.07 o
  -4   2   8     6850.71     7698.54     84.60 o
  -3   2   8    56928.24    54574.23    176.68 o
  -2   2   8       11.88       71.48     43.52 o
  -1   2   8     4106.41     4428.23     58.96 o
   0   2   8     2345.98     2448.99     44.91 o
   1   2   8    16203.33    16001.91     86.74 o
   2   2   8      179.37      177.55     63.18 o
   3   2   8    50905.55    47707.03    165.90 o
   4   2   8    31997.33    34420.50    195.99 o
   5   2   8    39768.80    42125.88    534.12 o
   6   2   8     9354.77     9331.29     80.61 o
   7   2   8      112.66      322.19     35.59 o
   8   2   8     1304.48     1240.71     47.34 o
   9   2   8    34593.57    33679.36    274.20 o
  10   2   8     4209.74     3919.66     70.68 o
  11   2   8      749.14      697.38     42.15 o
  12   2   8    25374.46    25815.23    242.56 o
  13   2   8     3402.07     3277.28    127.59 o
  14   2   8     1928.54     1997.73     56.15 o
  15   2   8     2455.01     2272.96    103.11 o
  16   2   8      356.36      424.04     57.60 o
  17   2   8        9.73        4.84     54.04 o
  18   2   8      220.57      188.21     75.93 o
 -22   3   8       16.11      -66.79    122.08 o
 -21   3   8       93.98       97.53    104.39 o
 -20   3   8     4285.68     4273.97    260.56 o
 -19   3   8      150.22      153.02    162.70 o
 -18   3   8      429.14      306.06    167.45 o
 -17   3   8      631.55      975.32    181.35 o
 -16   3   8       64.62       -8.74     42.15 o
 -15   3   8       38.16       49.71     45.91 o
 -14   3   8    16114.68    17014.62    195.28 o
 -13   3   8      321.22      311.12     58.77 o
 -12   3   8    10625.03    10341.67    125.81 o
 -11   3   8     2911.55     2705.51     98.74 o
 -10   3   8      151.41      232.28     30.75 o
  -9   3   8      989.77      863.47     49.09 o
  -8   3   8    37559.59    37758.42   1266.86 o
  -7   3   8      259.73      328.23     44.90 o
  -6   3   8    34072.48    32090.27    139.72 o
  -5   3   8     4655.58     4949.45    108.56 o
  -4   3   8      893.40      915.07     41.24 o
  -3   3   8     3028.90     3052.07     55.11 o
  -2   3   8    25706.83    24919.11    248.32 o
  -1   3   8      989.74     1038.76     45.12 o
   0   3   8    81871.23    77703.45    589.61 o
   1   3   8    11778.42    12024.38    111.89 o
   2   3   8    24131.60    26813.83    194.56 o
   3   3   8      920.28     1112.49     62.23 o
   4   3   8     4334.65     5035.78    103.63 o
   5   3   8        2.79       36.46     40.50 o
   6   3   8    38271.25    35951.92    201.05 o
   7   3   8     7526.25     8094.85     87.81 o
   8   3   8     5199.60     5361.94     78.27 o
   9   3   8     1352.32     1592.05     60.31 o
  10   3   8       72.50      109.19     46.53 o
  11   3   8      730.07      565.39     55.81 o
  12   3   8     8457.53     8386.34    166.76 o
  13   3   8      267.00      281.11     67.85 o
  14   3   8        1.61      -15.42     49.19 o
  15   3   8       72.32       56.34     48.39 o
  16   3   8     2046.92     1913.94     76.26 o
  17   3   8        1.95       31.67     57.45 o
  18   3   8     1741.87     1728.44    100.79 o
 -21   4   8      154.38      152.88    148.28 o
 -20   4   8      303.72      530.08    175.35 o
 -19   4   8       86.26       28.80    162.66 o
 -18   4   8      120.78       46.27    160.66 o
 -17   4   8     6817.27     7151.21    262.17 o
 -16   4   8      753.34      894.53     74.09 o
 -15   4   8      570.34      414.32     65.97 o
 -14   4   8     2268.76     2344.79     89.28 o
 -13   4   8       98.95      156.41     17.42 o
 -12   4   8      687.62      668.58     37.01 o
 -11   4   8    13709.87    13145.45    102.78 o
 -10   4   8     4489.02     4311.72    109.28 o
  -9   4   8     7922.50     7854.13    113.31 o
  -8   4   8      434.83      575.98     55.54 o
  -7   4   8     3187.39     3492.70    171.72 o
  -6   4   8     4388.13     4530.92     86.86 o
  -5   4   8    10941.93    10120.21    115.59 o
  -4   4   8     7730.04     8923.40     90.34 o
  -3   4   8    65686.59    64277.04    277.99 o
  -2   4   8    22975.65    21822.33    178.46 o
  -1   4   8    27465.99    28160.63    187.01 o
   0   4   8     1126.57     1038.80     62.85 o
   1   4   8     1880.69     2559.63     69.74 o
   2   4   8     1985.73     2341.71     70.50 o
   3   4   8    72096.95    73400.75    409.68 o
   4   4   8     1359.27     1347.99     79.49 o
   5   4   8     8810.24     9458.72    108.74 o
   6   4   8     8843.92     9300.96    176.53 o
   7   4   8     8844.89     9079.69     97.74 o
   8   4   8      185.63      220.67     48.14 o
   9   4   8    26159.56    26393.57    261.15 o
  10   4   8      335.79      388.96     52.58 o
  11   4   8     3419.75     3151.43    138.08 o
  12   4   8     3383.86     3650.34     96.27 o
  13   4   8     2707.50     2393.68    144.92 o
  14   4   8      939.57     1066.45    188.96 o
  15   4   8     5661.80     5887.27    226.50 o
  16   4   8      139.62      179.82    137.58 o
  17   4   8      103.25       32.08     75.33 o
  18   4   8       49.91       36.15    138.17 o
 -20   5   8     1970.04     1941.30    191.72 o
 -19   5   8        0.89      110.90    161.57 o
 -18   5   8       26.74       71.42    157.40 o
 -17   5   8     1482.72     1806.32    196.60 o
 -16   5   8       63.29       24.98     67.58 o
 -15   5   8      213.59      232.72     73.34 o
 -14   5   8     9761.67     9769.22     75.48 o
 -13   5   8     2116.33     2183.58     96.85 o
 -12   5   8     1633.53     1783.73     60.09 o
 -11   5   8     4640.88     4944.09     82.88 o
 -10   5   8     2685.94     2482.97     67.99 o
  -9   5   8       99.10      131.74     49.59 o
  -8   5   8     3664.26     3840.91    114.42 o
  -7   5   8    12412.59    12288.12    267.79 o
  -6   5   8    14095.24    13802.76    347.62 o
  -5   5   8     1000.91     1071.94     67.23 o
  -4   5   8     9081.46     9060.63    289.36 o
  -3   5   8     5944.73     6816.32    112.81 o
  -2   5   8     3121.58     3030.90     82.62 o
  -1   5   8    15512.89    15629.46    157.03 o
   0   5   8    35001.43    36637.95    381.01 o
   1   5   8     1153.34     1222.44     70.10 o
   2   5   8    10561.53    11570.15    211.08 o
   3   5   8     2739.21     2942.25     82.63 o
   4   5   8       46.72       -7.19    110.46 o
   5   5   8      268.70      172.73     54.38 o
   6   5   8    23947.61    24338.02    493.15 o
   7   5   8     5918.83     6312.02    129.76 o
   8   5   8     1542.45     1548.98     63.38 o
   9   5   8     8807.52     8580.66    173.38 o
  10   5   8     3398.76     3418.64    113.81 o
  11   5   8        6.17      -38.80     64.31 o
  12   5   8    14061.90    12478.09    199.23 o
  13   5   8      960.37     1079.10    110.59 o
  14   5   8      318.92      223.13    141.67 o
  15   5   8      443.33      514.05    150.28 o
  16   5   8      641.83      581.14    147.26 o
  17   5   8     1258.35     1149.21    167.98 o
  18   5   8     2161.58     2106.71    189.84 o
 -19   6   8        1.92       14.36    149.64 o
 -18   6   8     1019.10      968.35    186.37 o
 -17   6   8      896.26     1513.31    197.93 o
 -16   6   8      108.60        8.52     82.64 o
 -15   6   8      314.00      313.48     84.97 o
 -14   6   8     3404.43     3331.92     88.68 o
 -13   6   8      925.47      852.57     69.27 o
 -12   6   8      128.17      134.17     53.86 o
 -11   6   8     2391.02     2664.64     79.89 o
 -10   6   8    14167.96    14333.95    188.87 o
  -9   6   8     2315.67     2525.13     74.60 o
  -8   6   8    10733.96    10071.01    313.89 o
  -7   6   8     1072.10     1193.18     77.72 o
  -6   6   8      535.40      596.31     61.38 o
  -5   6   8      566.87      764.34     65.26 o
  -4   6   8    15513.31    14900.91    291.73 o
  -3   6   8     6702.91     6586.74    260.83 o
  -2   6   8    11220.13    11846.67    152.30 o
  -1   6   8       20.91       49.67     50.95 o
   0   6   8    12206.03    13537.72    507.60 o
   1   6   8     9531.72    10237.07    142.93 o
   2   6   8     5569.36     6058.83    162.05 o
   3   6   8     4795.40     5345.19    187.22 o
   4   6   8     6043.63     5957.37    222.33 o
   5   6   8      181.04      119.63     58.26 o
   6   6   8    10994.99    10728.59    132.58 o
   7   6   8      824.93      980.95     71.93 o
   8   6   8       19.11       97.74     63.17 o
   9   6   8     3543.73     3646.54    101.65 o
  10   6   8      511.58      461.83     86.10 o
  11   6   8      187.82      173.01    141.50 o
  12   6   8     6632.24     6730.85    234.21 o
  13   6   8        8.50      -57.41    143.99 o
  14   6   8      790.42      557.52    159.68 o
  15   6   8     2889.17     2857.09    199.23 o
  16   6   8     1841.88     2028.17    180.81 o
  17   6   8        6.39      -18.70    143.03 o
  18   6   8     1231.53     1259.33    169.79 o
 -18   7   8      368.85      371.76    177.59 o
 -17   7   8     7114.50     6704.37    280.34 o
 -16   7   8      360.96      359.74     90.65 o
 -15   7   8      143.66      161.56     88.85 o
 -14   7   8      991.30     1263.71    104.58 o
 -13   7   8      568.29      491.89     64.35 o
 -12   7   8        0.22       16.94     59.57 o
 -11   7   8     7148.27     7005.89    116.52 o
 -10   7   8      916.14      937.77     71.96 o
  -9   7   8      468.14      451.06     67.06 o
  -8   7   8        5.36       47.35     66.43 o
  -7   7   8      151.74      161.19     99.67 o
  -6   7   8      391.41      465.09    105.95 o
  -5   7   8    22674.88    23437.39    298.46 o
  -4   7   8      247.58      310.30     75.31 o
  -3   7   8     5996.01     6032.39    127.38 o
  -2   7   8      429.22      633.95     76.32 o
  -1   7   8     7597.61     7298.51    147.39 o
   0   7   8     1097.64     1208.45    114.25 o
   1   7   8    10111.02    10568.23    374.45 o
   2   7   8      567.59      721.13     78.15 o
   3   7   8    20483.94    21802.95    216.36 o
   4   7   8       44.84       96.07    107.05 o
   5   7   8      889.62      979.50     83.95 o
   6   7   8      466.33      729.19    146.62 o
   7   7   8      109.11       77.16    142.22 o
   8   7   8      123.04       66.01    137.64 o
   9   7   8     9667.79     9706.04    258.06 o
  10   7   8      436.47      526.80    138.41 o
  11   7   8       61.99       95.45    146.81 o
  12   7   8       58.09      209.63    159.19 o
  13   7   8     3508.06     3532.92    207.40 o
  14   7   8      157.92      211.87    153.32 o
  15   7   8     3946.53     3909.73    221.08 o
  16   7   8     1120.61      937.19    180.24 o
  17   7   8     1543.03     1399.43    184.74 o
  18   7   8     1500.83     1558.75    185.51 o
 -17   8   8     2237.30     2575.90    218.93 o
 -16   8   8        3.54      -48.67     87.30 o
 -15   8   8       27.83       21.80     85.21 o
 -14   8   8     5468.88     5779.75    162.50 o
 -13   8   8      203.68      157.89     66.60 o
 -12   8   8      963.88      982.35     78.35 o
 -11   8   8     4445.84     4264.88    126.68 o
 -10   8   8      859.09     1188.27    167.47 o
  -9   8   8     1597.83     1886.77    106.44 o
  -8   8   8     4012.14     4000.30    122.39 o
  -7   8   8      809.48      763.48    121.21 o
  -6   8   8      609.80      619.79    122.81 o
  -5   8   8     1700.00     1438.24    141.68 o
  -4   8   8     1120.08      982.89    134.60 o
  -3   8   8    12046.53    11978.80    254.00 o
  -2   8   8     6788.95     6948.74    210.53 o
  -1   8   8     3582.46     3441.82    172.37 o
   0   8   8     7830.16     8151.71    227.29 o
   1   8   8     3010.58     3332.65    113.79 o
   2   8   8     1665.35     1465.62    102.03 o
   3   8   8     4521.17     4463.76    126.83 o
   4   8   8     4118.52     4380.90    198.40 o
   5   8   8     2524.05     2683.09    183.55 o
   6   8   8     7050.36     7122.57    228.98 o
   7   8   8     3033.24     2797.03    176.53 o
   8   8   8     1091.58      892.17    153.69 o
   9   8   8      515.79      649.37    149.70 o
  10   8   8     4310.69     4300.87    213.63 o
  11   8   8      203.58      142.49    148.95 o
  12   8   8     1323.41     1413.71    181.96 o
  13   8   8     2903.38     2871.12    199.85 o
  14   8   8      969.89      832.11    167.65 o
  15   8   8      110.77      186.04    164.14 o
  16   8   8     2366.73     2381.20    205.01 o
  17   8   8       33.78       22.90    161.63 o
  18   8   8      214.33      297.28    165.87 o
 -16   9   8      369.46      272.48    135.18 o
 -15   9   8       26.40       35.77    124.80 o
 -14   9   8     2660.47     2647.26    173.49 o
 -13   9   8      647.39      740.09     90.03 o
 -12   9   8        4.54       30.80     81.22 o
 -11   9   8     2503.04     2632.21    113.13 o
 -10   9   8      314.10      266.04     85.94 o
  -9   9   8      280.70      309.54     92.61 o
  -8   9   8     5910.55     6008.62    279.09 o
  -7   9   8      275.11      307.10    106.19 o
  -6   9   8     9724.23     9498.93    246.03 o
  -5   9   8     2206.64     2344.18    165.39 o
  -4   9   8      697.27      550.01    131.80 o
  -3   9   8     1315.10     1014.68    152.62 o
  -2   9   8     2416.81     2373.52    164.85 o
  -1   9   8        5.37       84.69    123.66 o
   0   9   8     5273.09     5597.83    207.97 o
   1   9   8     1884.24     1808.55    155.14 o
   2   9   8     1907.26     1870.28    169.60 o
   3   9   8      272.62      293.31    153.66 o
   4   9   8     1182.84     1208.04    144.49 o
   5   9   8      201.11      342.04    155.00 o
   6   9   8     9643.98     9486.38    277.24 o
   7   9   8     8398.04     8268.42    271.42 o
   8   9   8      294.60      265.31    165.44 o
   9   9   8     2302.40     2772.41    209.29 o
  10   9   8     5664.71     5865.88    253.07 o
  11   9   8      249.70      277.28    164.14 o
  12   9   8     1274.08     1144.80    174.50 o
  13   9   8     1603.98     1506.11    185.99 o
  14   9   8       29.31       23.50    159.85 o
  15   9   8      108.21       29.51    158.53 o
  16   9   8      556.37      508.57    170.85 o
  17   9   8      183.70      207.50    174.82 o
 -16  10   8     2087.03     1991.17    182.92 o
 -15  10   8       16.82      -34.34    133.40 o
 -14  10   8      272.11      317.80    153.86 o
 -13  10   8       52.26       88.50    135.41 o
 -12  10   8      749.71      606.46     97.40 o
 -11  10   8     4851.18     5059.49    183.03 o
 -10  10   8     1774.10     1776.56    120.22 o
  -9  10   8     3142.57     3119.64    129.53 o
  -8  10   8     3270.94     2968.47    151.17 o
  -7  10   8      489.59      654.94    105.02 o
  -6  10   8     1323.11     1150.93    113.14 o
  -5  10   8     3868.49     3895.84    144.24 o
  -4  10   8     2061.62     2411.09    184.23 o
  -3  10   8     5605.07     5596.91    218.69 o
  -2  10   8      754.35      731.70    156.56 o
  -1  10   8      218.82      264.61    138.34 o
   0  10   8      449.52      602.97    142.70 o
   1  10   8     2585.84     2754.32    183.45 o
   2  10   8     4517.57     4066.97    213.59 o
   3  10   8    10389.25    10428.70    297.73 o
   4  10   8     3483.56     3669.68    219.00 o
   5  10   8     1233.67     1083.48    167.06 o
   6  10   8       59.23      132.22    164.43 o
   7  10   8      455.73      612.47    161.17 o
   8  10   8      160.03      228.47    148.77 o
   9  10   8     4674.21     5096.65    248.92 o
  10  10   8      660.58      920.36    191.39 o
  11  10   8      566.02      526.19    178.20 o
  12  10   8      234.12      260.76    172.45 o
  13  10   8     2228.01     2030.72    207.55 o
  14  10   8      131.72      185.13    175.24 o
  15  10   8     1838.44     1671.66    208.80 o
 -15  11   8     1047.79      817.44    167.25 o
 -14  11   8     3192.48     2769.75    212.89 o
 -13  11   8     1331.35     1186.27    177.86 o
 -12  11   8     1254.02     1038.32    168.12 o
 -11  11   8      198.21      279.13     98.59 o
 -10  11   8       34.99        1.87     96.06 o
  -9  11   8      111.03       40.72     97.75 o
  -8  11   8     4193.31     4268.60    153.94 o
  -7  11   8     3888.49     3680.38    169.15 o
  -6  11   8     4508.48     4534.09    282.27 o
  -5  11   8      690.50      689.35    105.24 o
  -4  11   8      608.00      580.25    107.77 o
  -3  11   8        0.73      -39.25    154.19 o
  -2  11   8     1825.08     1877.26    179.78 o
  -1  11   8     3671.47     3702.48    217.27 o
   0  11   8     6213.21     6374.34    259.30 o
   1  11   8     1617.70     2095.93    200.42 o
   2  11   8     1241.97     1311.44    190.61 o
   3  11   8      380.35      774.41    184.64 o
   4  11   8       38.10       77.10    148.08 o
   5  11   8     2152.50     2141.88    192.29 o
   6  11   8     6848.47     7613.08    289.85 o
   7  11   8      298.11      435.47    164.44 o
   8  11   8      357.78      338.73    178.62 o
   9  11   8     2035.42     2214.91    218.85 o
  10  11   8      209.00      263.02    166.53 o
  11  11   8      153.31       84.62    163.66 o
  12  11   8     3111.56     3412.81    238.82 o
 -11  12   8      995.79      928.92    118.29 o
 -10  12   8     1424.38     1403.93    124.48 o
  -9  12   8      304.74      316.10    104.00 o
  -8  12   8      401.37      405.57    111.69 o
  -7  12   8      111.49       20.80    103.72 o
  -6  12   8       38.47      -44.65    108.71 o
  -5  12   8      730.80      569.03    114.00 o
  -4  12   8     3213.03     3170.20    254.97 o
  -3  12   8     1919.19     2157.30    139.93 o
  -2  12   8      318.01      604.58    137.63 o
  -1  12   8       29.11       67.15    104.57 o
   0  12   8     1722.57     1790.66    198.92 o
   1  12   8     1832.49     1810.85    190.71 o
   2  12   8      801.81     1036.44    173.63 o
   3  12   8     1657.05     1823.60    195.80 o
   4  12   8       58.82      185.74    170.98 o
   5  12   8       64.00       48.07    180.19 o
   6  12   8     3254.48     2718.65    217.94 o
   7  12   8      204.02      244.69    175.57 o
   8  12   8       41.44       38.22    174.45 o
 -10  13   8      828.96      641.39    161.96 o
  -9  13   8       41.40     -155.50    155.50 o
  -8  13   8       34.88      -17.36    167.23 o
  -7  13   8     4940.78     4968.61    260.71 o
  -6  13   8        3.67       22.25    162.13 o
  -5  13   8      609.45      443.59    160.65 o
  -4  13   8       10.21      -46.19    159.69 o
  -3  13   8     1496.77     1428.99    196.14 o
  -2  13   8      377.78      386.55    118.76 o
  -1  13   8     1004.85      758.14    126.77 o
   0  13   8      318.43      534.10    117.99 o
   1  13   8      293.43      341.26    115.23 o
   2  13   8       56.76      148.96    113.74 o
 -21   0   9       31.91       56.10    148.00 o
 -19   0   9     1443.74     1450.27    193.77 o
 -17   0   9    12464.95    12734.00    345.30 o
 -15   0   9     1425.59     1152.88    166.75 o
 -13   0   9     7450.64     6415.04    229.00 o
 -11   0   9    72067.35    66205.03    589.08 o
  -7   0   9     4288.97     3760.92     76.70 o
  -5   0   9    18599.90    17396.12    322.45 o
  -3   0   9   176359.94   144619.34   1498.58 o
  -1   0   9    24852.61    25614.49    256.22 o
   1   0   9     7361.82     8590.12    175.30 o
   3   0   9   168542.25   145079.38   2637.86 o
   5   0   9     8379.42     8323.41    172.06 o
   7   0   9       90.78      103.94     66.95 o
   9   0   9    16748.59    16694.79    177.86 o
  11   0   9      519.60      611.26     48.05 o
  13   0   9    13110.30    13161.02    196.46 o
  15   0   9    23586.27    21297.58    690.22 o
  17   0   9     2572.74     2742.61     97.51 o
 -22   1   9      237.20      289.59    111.55 o
 -21   1   9       18.59       52.93    115.14 o
 -20   1   9     2816.80     3069.33    161.35 o
 -19   1   9      133.45      157.47    115.91 o
 -18   1   9      347.73      344.35    111.21 o
 -17   1   9     3316.00     3170.38    280.85 o
 -16   1   9      370.78      400.38    108.13 o
 -15   1   9     1401.75     1241.10    121.25 o
 -14   1   9    12369.24    12077.04    301.74 o
 -13   1   9      387.66      479.55    118.26 o
 -12   1   9     8414.86     7508.68    223.12 o
 -11   1   9     1614.89     1198.77     24.32 o
 -10   1   9      723.90      850.08     27.39 o
  -9   1   9     5300.00     5159.69     86.63 o
  -8   1   9    17416.01    15739.38    358.37 o
  -7   1   9     9731.93     9712.13    140.45 o
  -6   1   9    62740.76    60534.50    744.23 o
  -5   1   9     2963.91     3400.61     51.65 o
  -4   1   9     5342.85     5275.73     63.62 o
  -3   1   9     3982.42     3879.79     67.26 o
  -2   1   9     5458.55     5275.05     89.14 o
  -1   1   9    18139.07    18486.25    124.31 o
   0   1   9    72984.84    65644.55    387.35 o
   1   1   9      815.32      616.75     33.84 o
   2   1   9       62.48      147.40     44.44 o
   3   1   9    14171.06    12206.12    148.97 o
   4   1   9     5994.87     6319.18    156.36 o
   5   1   9     8512.76    10074.33     74.70 o
   6   1   9    23615.73    21804.09    164.65 o
   7   1   9      455.19      384.49     38.07 o
   8   1   9       76.50      134.00     23.29 o
   9   1   9    12376.66    11396.08     88.68 o
  10   1   9     7708.19     7592.68    101.85 o
  11   1   9     5713.97     5493.49     59.08 o
  12   1   9    10155.52    10320.94    148.50 o
  13   1   9     1632.73     1994.89     50.98 o
  14   1   9      458.26      457.18     40.62 o
  15   1   9      730.67      841.89     43.74 o
  16   1   9      604.58      647.51     57.14 o
  17   1   9      829.81      980.42     63.12 o
  18   1   9     3852.61     3555.06    175.20 o
 -22   2   9        0.13        1.38    114.76 o
 -21   2   9      147.82      122.37    109.09 o
 -20   2   9     3665.30     4019.01    170.53 o
 -19   2   9       89.73      106.67    107.50 o
 -18   2   9        0.12       -2.13    105.31 o
 -17   2   9     3186.03     3752.67    233.80 o
 -16   2   9      422.39      560.26    164.36 o
 -15   2   9     2124.49     2094.81    191.19 o
 -14   2   9     9228.28     7896.11    100.87 o
 -13   2   9      330.31      334.35     25.77 o
 -12   2   9       71.13       79.41     27.21 o
 -11   2   9      219.03      275.27     36.59 o
 -10   2   9     8341.66     8311.92    112.40 o
  -9   2   9    21720.93    21021.57    144.09 o
  -8   2   9     8579.76     8706.93    110.72 o
  -7   2   9      598.31      717.79     36.01 o
  -6   2   9     7327.33     7489.27     89.75 o
  -5   2   9    21253.18    20190.23    106.93 o
  -4   2   9    22958.60    23373.57    118.83 o
  -3   2   9    35011.41    35673.27    132.74 o
  -2   2   9      313.10      289.87     31.95 o
  -1   2   9     5982.18     4647.91     62.69 o
   0   2   9    29839.86    30384.28    149.02 o
   1   2   9    17909.29    18087.13    179.88 o
   2   2   9     5005.48     5904.40     70.38 o
   3   2   9    27054.72    24204.56    223.23 o
   4   2   9     2448.52     2078.34    134.28 o
   5   2   9     1080.57     1166.13     25.81 o
   6   2   9    31973.37    31751.76    145.26 o
   7   2   9    11363.89    11934.80     90.19 o
   8   2   9     2423.51     2565.24     55.37 o
   9   2   9    15463.91    15511.55    111.81 o
  10   2   9        4.23       61.52     36.75 o
  11   2   9      846.72      918.46     50.16 o
  12   2   9     2156.97     2295.52     73.59 o
  13   2   9        7.63       46.34     40.00 o
  14   2   9     6649.27     6379.98    193.06 o
  15   2   9      541.28      615.06     51.08 o
  16   2   9     3458.77     3860.64     93.18 o
  17   2   9      225.16      247.83     55.69 o
  18   2   9      297.72      366.89    128.44 o
 -22   3   9       22.89      -12.16    163.17 o
 -21   3   9        2.27       32.12    104.88 o
 -20   3   9     1147.96     1430.33    143.02 o
 -19   3   9        1.61       61.10    160.29 o
 -18   3   9       11.91       23.19    156.87 o
 -17   3   9     4586.82     4478.22    223.59 o
 -16   3   9        9.61      -17.15     38.10 o
 -15   3   9      203.00      175.41     44.81 o
 -14   3   9      423.32      575.51     87.04 o
 -13   3   9     3522.09     3600.78     87.22 o
 -12   3   9     2150.05     2250.55     76.32 o
 -11   3   9    12866.32    12173.30    163.05 o
 -10   3   9        1.67       37.24     30.58 o
  -9   3   9     4955.91     4665.94     87.09 o
  -8   3   9      979.46     1071.91     65.80 o
  -7   3   9     7195.81     6275.78     68.87 o
  -6   3   9       28.27       98.58     33.44 o
  -5   3   9    19467.27    19221.01    196.46 o
  -4   3   9     2061.01     2096.88     52.24 o
  -3   3   9    23969.98    26276.88    173.30 o
  -2   3   9     1059.44      926.35     38.54 o
  -1   3   9     1438.63     1507.02     48.72 o
   0   3   9      928.79     1121.53     45.27 o
   1   3   9      349.82      470.57     46.67 o
   2   3   9     3632.73     4482.74     73.58 o
   3   3   9    23406.51    23775.20    147.87 o
   4   3   9     7487.35     7891.21     79.85 o
   5   3   9      779.97      701.65     50.99 o
   6   3   9     6864.80     6772.62     83.39 o
   7   3   9     7698.10     7986.54     90.28 o
   8   3   9     1045.86     1222.83     55.14 o
   9   3   9    13916.06    13998.58    171.03 o
  10   3   9     3236.06     3197.47     74.38 o
  11   3   9     5336.31     5396.79    107.42 o
  12   3   9     1548.61     1458.13     83.11 o
  13   3   9     3568.51     3748.20    111.86 o
  14   3   9      485.44      439.75     60.91 o
  15   3   9     1068.43     1149.93     69.47 o
  16   3   9       39.86       73.38     67.97 o
  17   3   9     5978.64     5403.06    234.13 o
  18   3   9       88.09      160.95    137.02 o
 -21   4   9      522.14      389.99    183.48 o
 -20   4   9     4467.29     3944.22    248.59 o
 -19   4   9      628.65      739.27    181.40 o
 -18   4   9       33.96      -86.57    140.57 o
 -17   4   9      203.60      442.82    174.44 o
 -16   4   9     1678.43     1761.24     80.37 o
 -15   4   9      138.23      156.54     65.19 o
 -14   4   9     6039.41     5633.64    117.54 o
 -13   4   9       15.24       27.00     61.38 o
 -12   4   9     1050.06     1101.10     41.45 o
 -11   4   9      115.65      134.67     39.66 o
 -10   4   9     8343.01     7750.80    131.83 o
  -9   4   9     8096.74     8537.13    157.76 o
  -8   4   9     6437.52     5891.07     98.48 o
  -7   4   9      203.25      200.38     50.55 o
  -6   4   9     9859.60     9878.08    236.94 o
  -5   4   9     3506.75     3558.48     81.81 o
  -4   4   9     5073.70     5346.30     75.64 o
  -3   4   9    11041.00    11411.69    105.71 o
  -2   4   9      776.34      946.11     43.91 o
  -1   4   9      939.13      678.93     47.47 o
   0   4   9    21721.09    21393.13    167.34 o
   1   4   9     2876.19     2659.68     73.67 o
   2   4   9      147.67      223.96     48.24 o
   3   4   9     2927.52     2908.10     74.67 o
   4   4   9     1168.42     1101.49     51.72 o
   5   4   9     4523.12     4863.57     74.44 o
   6   4   9    18329.43    17678.66    173.75 o
   7   4   9     7247.87     7402.83     92.34 o
   8   4   9     4815.81     4569.06     82.03 o
   9   4   9     8418.80     8826.90    126.38 o
  10   4   9     6183.66     5970.42     94.11 o
  11   4   9       26.60       41.81     63.30 o
  12   4   9    11738.64    11631.51    199.55 o
  13   4   9     1100.26     1032.52     77.33 o
  14   4   9     5156.65     4922.75    149.60 o
  15   4   9        0.08       83.13    139.86 o
  16   4   9     1014.38     1195.85     87.34 o
  17   4   9       56.65       25.73    140.76 o
  18   4   9      914.49      932.84    159.26 o
 -20   5   9     2971.66     3084.88    229.21 o
 -19   5   9       47.18      159.84    176.34 o
 -18   5   9       42.85       55.89    141.34 o
 -17   5   9     3114.07     3239.51    229.10 o
 -16   5   9     1298.55     1244.39     86.25 o
 -15   5   9     1165.62     1022.65     81.59 o
 -14   5   9     2893.84     3240.61     59.95 o
 -13   5   9     1138.17     1003.32     51.66 o
 -12   5   9    11252.07    10812.07    109.61 o
 -11   5   9     2751.83     2672.24     68.18 o
 -10   5   9      488.64      556.83     54.07 o
  -9   5   9     2359.93     2261.45     82.16 o
  -8   5   9     6897.09     7110.91    103.39 o
  -7   5   9      937.46      774.99     64.81 o
  -6   5   9    18073.33    18145.44    174.56 o
  -5   5   9     1366.64     1534.16     72.74 o
  -4   5   9     1931.73     1975.60     75.94 o
  -3   5   9     2395.66     2239.79    113.63 o
  -2   5   9     2584.47     2338.31    109.97 o
  -1   5   9     1104.74     1366.46     69.53 o
   0   5   9    13752.05    13342.18    148.82 o
   1   5   9     4449.42     4046.95     92.23 o
   2   5   9      456.00      574.35     59.74 o
   3   5   9    16594.39    16786.89    314.49 o
   4   5   9    10597.47     9771.31    219.13 o
   5   5   9      981.74      998.51     56.51 o
   6   5   9     6928.54     6753.83     96.54 o
   7   5   9     2328.18     2411.09     69.37 o
   8   5   9       51.18       16.20     51.32 o
   9   5   9     1823.41     1936.93     82.30 o
  10   5   9     1471.09     1411.89     77.30 o
  11   5   9     1935.88     1827.77     87.02 o
  12   5   9      462.44      645.69     92.68 o
  13   5   9     2431.10     2064.79    238.94 o
  14   5   9       68.87       -3.37    140.48 o
  15   5   9      526.83      523.18    147.33 o
  16   5   9      371.69      257.15    143.88 o
  17   5   9     1809.08     1751.95    188.85 o
  18   5   9      204.23      253.79    158.30 o
 -19   6   9      250.56      194.51    172.91 o
 -18   6   9     1226.73     1155.09    178.73 o
 -17   6   9     6162.93     6712.00    286.38 o
 -16   6   9      657.20      632.88     92.36 o
 -15   6   9     1815.04     1761.79    104.54 o
 -14   6   9      667.45      738.81     55.74 o
 -13   6   9      432.31      316.19     54.23 o
 -12   6   9      457.12      438.82     58.56 o
 -11   6   9     7930.99     7942.43    124.22 o
 -10   6   9      165.05      200.61     61.02 o
  -9   6   9     8207.66     8549.45    139.11 o
  -8   6   9      310.39      342.27     74.96 o
  -7   6   9      292.43      253.90     68.24 o
  -6   6   9        5.74       48.98     55.43 o
  -5   6   9     1129.16     1005.89     67.48 o
  -4   6   9      524.99      501.00     73.78 o
  -3   6   9    52277.80    53146.90    717.84 o
  -2   6   9     6792.62     6689.38    100.43 o
  -1   6   9     4099.35     3983.57    103.29 o
   0   6   9     1283.61     1177.31     65.06 o
   1   6   9        2.54       39.38     61.73 o
   2   6   9     2533.28     2757.73     88.89 o
   3   6   9    21691.21    21952.55    591.22 o
   4   6   9    13577.11    14025.93    516.24 o
   5   6   9       85.90      112.94     58.65 o
   6   6   9     1107.30     1175.67     75.32 o
   7   6   9     3892.23     3680.83     97.25 o
   8   6   9     1397.32     1310.40     94.84 o
   9   6   9     4883.48     4505.07    171.40 o
  10   6   9     1626.86     1557.52     99.55 o
  11   6   9      161.06      159.04    146.23 o
  12   6   9     1401.54     1538.87    173.32 o
  13   6   9     2712.65     2390.15    186.97 o
  14   6   9      583.35      484.77    161.11 o
  15   6   9     1715.48     2000.70    188.10 o
  16   6   9      747.36      698.42    168.91 o
  17   6   9       49.17      174.80    157.44 o
  18   6   9       57.34       13.13    149.58 o
 -18   7   9      566.42      448.02    183.05 o
 -17   7   9        5.44      278.97    183.86 o
 -16   7   9       48.97       39.52     86.80 o
 -15   7   9      380.01      400.77     94.12 o
 -14   7   9     8958.34     9099.09    123.90 o
 -13   7   9     2343.06     2322.51     82.07 o
 -12   7   9     4993.93     5153.94    117.76 o
 -11   7   9      402.57      517.03     68.99 o
 -10   7   9      264.45      214.82     66.34 o
  -9   7   9       67.16       77.95     64.05 o
  -8   7   9     5844.19     5698.07    135.60 o
  -7   7   9       41.96       50.89     98.15 o
  -6   7   9    14556.52    14376.28    242.78 o
  -5   7   9      674.29      819.03    116.13 o
  -4   7   9     6762.63     6331.72    182.85 o
  -3   7   9       53.28      110.65     69.25 o
  -2   7   9      216.72      261.28     74.04 o
  -1   7   9     3347.28     3865.28    113.68 o
   0   7   9    56470.01    56988.91    339.03 o
   1   7   9     3303.26     3551.05    112.99 o
   2   7   9     1064.70     1354.78     86.74 o
   3   7   9     3043.70     3467.07    108.17 o
   4   7   9        7.06       40.87     68.81 o
   5   7   9        0.48      -46.01     75.61 o
   6   7   9    15771.89    16092.04    307.30 o
   7   7   9     2944.31     2995.80    173.75 o
   8   7   9      402.97      333.32    126.75 o
   9   7   9     1179.92     1107.26    154.14 o
  10   7   9     1325.60     1488.35    161.81 o
  11   7   9       10.48        8.53    154.93 o
  12   7   9     8131.78     8338.89    275.33 o
  13   7   9      375.16      269.31    154.54 o
  14   7   9      158.18      187.71    155.57 o
  15   7   9       94.85      193.64    164.22 o
  16   7   9     3179.78     2852.23    217.49 o
  17   7   9        8.88      144.55    152.80 o
  18   7   9     1947.21     1788.11    196.68 o
 -17   8   9     2324.31     2626.56    213.93 o
 -16   8   9     1038.62     1038.93    107.71 o
 -15   8   9     1587.59     1551.26    113.29 o
 -14   8   9      404.47      501.11    101.12 o
 -13   8   9       41.58       30.92     67.04 o
 -12   8   9      325.39      334.03     69.83 o
 -11   8   9     8323.67     8541.54    136.59 o
 -10   8   9    10822.81    10574.20    242.94 o
  -9   8   9     6748.82     6875.14    236.22 o
  -8   8   9      349.69      456.85     90.74 o
  -7   8   9      328.81      290.80    115.34 o
  -6   8   9      971.24      902.62    130.51 o
  -5   8   9     4587.26     4846.05    181.31 o
  -4   8   9     3952.61     4237.99    177.84 o
  -3   8   9    11704.64    12806.63    265.58 o
  -2   8   9     1313.24     1462.63    145.91 o
  -1   8   9       22.41       23.97    114.17 o
   0   8   9     1930.44     1828.35    147.16 o
   1   8   9       22.71      109.16    123.57 o
   2   8   9     2271.14     2550.95    110.52 o
   3   8   9    16456.25    16150.95    291.30 o
   4   8   9      285.74      256.38     80.71 o
   5   8   9      684.77      526.16    149.05 o
   6   8   9     3544.86     3674.99    206.40 o
   7   8   9      111.78       81.83    139.96 o
   8   8   9      333.84      338.30    142.82 o
   9   8   9    10103.33     9786.99    278.04 o
  10   8   9      159.43      226.39    152.36 o
  11   8   9       26.91       86.51    153.24 o
  12   8   9      538.62      623.99    167.79 o
  13   8   9      970.01     1044.10    177.24 o
  14   8   9      258.92      364.93    167.78 o
  15   8   9     3685.03     3293.46    224.59 o
  16   8   9       48.50       84.17    164.57 o
  17   8   9      354.17      290.67    169.42 o
  18   8   9       89.61      116.66    166.03 o
 -16   9   9      404.41      244.47    132.19 o
 -15   9   9       42.95       25.62    117.90 o
 -14   9   9      850.57      796.22    146.67 o
 -13   9   9     2089.54     2134.43    106.27 o
 -12   9   9      831.41      865.88     92.48 o
 -11   9   9     1443.35     1497.31    104.29 o
 -10   9   9        3.53        6.18     84.90 o
  -9   9   9       96.10       38.17     90.59 o
  -8   9   9     2629.92     2624.16    124.14 o
  -7   9   9    11683.74    11367.24    719.49 o
  -6   9   9     5103.28     5666.11    208.13 o
  -5   9   9        7.39      107.46    133.00 o
  -4   9   9      538.46      490.11    135.37 o
  -3   9   9     2398.62     2370.70    167.51 o
  -2   9   9     6743.04     6692.71    220.88 o
  -1   9   9      321.32      473.49    148.79 o
   0   9   9     1406.44     1622.10    173.86 o
   1   9   9        0.63      -37.57    145.53 o
   2   9   9       42.97      -30.27    145.85 o
   3   9   9     5749.50     5234.23    212.88 o
   4   9   9        5.28       -9.67    143.02 o
   5   9   9       99.79      103.98    149.21 o
   6   9   9     8540.95     9468.81    286.74 o
   7   9   9       66.56      208.50    149.17 o
   8   9   9        8.15       30.14    163.23 o
   9   9   9     3504.14     4124.07    231.64 o
  10   9   9      365.46      592.16    178.47 o
  11   9   9     1471.10     1663.80    196.35 o
  12   9   9     1711.56     1775.55    197.12 o
  13   9   9       36.80       62.31    163.70 o
  14   9   9       96.39       82.82    160.51 o
  15   9   9      352.72      472.22    171.25 o
  16   9   9       23.18      -32.40    172.12 o
  17   9   9      993.47      941.88    190.36 o
 -15  10   9      128.44      122.87    141.22 o
 -14  10   9     2756.93     2397.37    184.24 o
 -13  10   9        9.23      -81.24    132.94 o
 -12  10   9      317.04      220.61     92.24 o
 -11  10   9      106.85       89.05     94.66 o
 -10  10   9     1465.28     1544.54    206.40 o
  -9  10   9       90.68      319.07    103.24 o
  -8  10   9     3149.66     3321.68    207.87 o
  -7  10   9      508.41      403.72     98.81 o
  -6  10   9     4152.15     3769.18    140.20 o
  -5  10   9      202.37      117.38    141.20 o
  -4  10   9      786.03      817.26    151.99 o
  -3  10   9       11.14      361.20    155.43 o
  -2  10   9       21.16       71.54    130.47 o
  -1  10   9      718.14      829.60    161.10 o
   0  10   9     8067.66     8515.10    269.03 o
   1  10   9     2465.67     2517.88    194.74 o
   2  10   9      124.93      339.52    166.81 o
   3  10   9      121.00      365.21    173.36 o
   4  10   9      234.69      216.44    152.93 o
   5  10   9     1118.09     1247.35    181.58 o
   6  10   9     4388.67     4710.94    237.59 o
   7  10   9      426.43      572.13    169.81 o
   8  10   9     1113.96     1238.41    174.95 o
   9  10   9     1219.88     1741.07    205.23 o
  10  10   9      666.61      645.74    185.49 o
  11  10   9        1.85       -9.91    168.69 o
  12  10   9     1480.67     1661.74    199.68 o
  13  10   9     1752.90     2006.57    214.95 o
  14  10   9     2144.54     1897.73    216.09 o
 -15  11   9       52.76       73.60    140.94 o
 -14  11   9      303.61      238.94    158.16 o
 -13  11   9      502.89      434.76    161.47 o
 -12  11   9       96.72      127.67    153.19 o
 -11  11   9     2363.14     2223.72    126.78 o
 -10  11   9       48.39        6.35     94.24 o
  -9  11   9     1761.43     1632.24    121.87 o
  -8  11   9      451.23      438.67    110.38 o
  -7  11   9     1120.16     1098.44    124.43 o
  -6  11   9     1679.57     1661.07    129.53 o
  -5  11   9     3095.23     2870.03    137.82 o
  -4  11   9       27.41       27.68    146.51 o
  -3  11   9     5998.94     6031.28    241.40 o
  -2  11   9      264.81      253.88    157.80 o
  -1  11   9      164.23      187.69    150.87 o
   0  11   9      351.59      622.16    175.34 o
   1  11   9      818.61      817.16    179.54 o
   2  11   9      269.51      338.77    174.11 o
   3  11   9     4192.57     4907.10    247.69 o
   4  11   9     1490.96     1631.64    182.19 o
   5  11   9       42.89      110.15    151.03 o
   6  11   9      390.91      652.98    188.79 o
   7  11   9     2153.38     2017.16    201.66 o
   8  11   9        8.14      -42.33    175.63 o
   9  11   9     1341.83     1375.86    194.11 o
  10  11   9      585.44      481.05    172.44 o
  11  11   9     1378.47     1305.58    199.08 o
 -11  12   9      552.94      418.78    166.25 o
 -10  12   9      438.17      442.10    111.45 o
  -9  12   9     1546.45     1475.68    124.74 o
  -8  12   9     2009.76     1935.43    132.64 o
  -7  12   9       13.27      -31.27    105.40 o
  -6  12   9      753.91      667.96    114.23 o
  -5  12   9      388.17      283.39    108.28 o
  -4  12   9      117.61      213.34    115.38 o
  -3  12   9     3047.27     3049.54    150.49 o
  -2  12   9     4023.06     4144.49    232.00 o
  -1  12   9        5.13      129.57    169.75 o
   0  12   9     1386.77     1572.00    194.65 o
   1  12   9      314.99      366.85    157.59 o
   2  12   9      166.50      244.41    160.10 o
   3  12   9     2936.36     3190.43    224.49 o
   4  12   9     1457.58     1423.79    192.72 o
   5  12   9       92.05        0.70    180.73 o
   6  12   9      558.14      844.04    200.80 o
   7  12   9     1384.65     1331.90    192.19 o
  -9  13   9      251.98      147.80    155.05 o
  -8  13   9      812.22      624.80    175.79 o
  -7  13   9     2237.37     1892.62    215.01 o
  -6  13   9     3283.97     3199.26    229.36 o
  -5  13   9     1864.70     1862.25    195.74 o
  -4  13   9      329.93      303.11    169.18 o
  -3  13   9       84.78      127.67    172.85 o
  -2  13   9       17.48       -9.19    160.43 o
  -1  13   9      591.50      756.10    192.91 o
   0  13   9     4782.03     4948.08    260.76 o
   1  13   9     2601.46     2508.53    216.21 o
 -22   0  10        0.54       -4.21    155.29 o
 -20   0  10     2035.19     2234.13    213.29 o
 -18   0  10      406.27      415.53    176.65 o
 -16   0  10     4840.34     5310.41    252.05 o
 -14   0  10    11700.76    10975.06    307.32 o
 -12   0  10     2648.29     3343.28    201.71 o
  -8   0  10      420.34      363.11     41.67 o
  -6   0  10     5573.63     5878.28     77.85 o
  -4   0  10      291.94      414.15     52.13 o
  -2   0  10    37270.82    37726.91    307.82 o
   0   0  10    42401.45    41310.27    347.23 o
   2   0  10        7.97      196.13     84.79 o
   4   0  10    14777.11    15006.36    247.67 o
   6   0  10    42975.32    38986.52    385.12 o
   8   0  10    26240.46    24420.84    233.89 o
  10   0  10     3018.55     2849.16     58.34 o
  12   0  10     1312.71     1508.53     66.42 o
  14   0  10    16494.12    17222.46    527.06 o
  16   0  10     2561.32     2896.12     93.80 o
  18   0  10        0.06        7.53    109.78 o
 -22   1  10      327.72      294.69    121.20 o
 -21   1  10      224.05      233.54    109.45 o
 -20   1  10      339.10      452.29    124.55 o
 -19   1  10      222.84      188.48    110.13 o
 -18   1  10     2075.39     1785.41    142.37 o
 -17   1  10     3190.56     3265.67    161.34 o
 -16   1  10      105.88       64.40     98.92 o
 -15   1  10      640.78      709.98    104.78 o
 -14   1  10      186.70      367.70    155.21 o
 -13   1  10     2289.38     2079.30    180.99 o
 -12   1  10     3027.92     3008.46    190.46 o
 -11   1  10     2202.24     2079.41     32.21 o
 -10   1  10      313.60      244.76     43.26 o
  -9   1  10    10200.14     9625.18    334.38 o
  -8   1  10     2063.48     2357.18     35.92 o
  -7   1  10       70.29       66.73     28.24 o
  -6   1  10    32621.23    33515.14    273.74 o
  -5   1  10      861.49      858.20     41.39 o
  -4   1  10       83.61       89.39     38.07 o
  -3   1  10    31632.67    31314.06    133.48 o
  -2   1  10     3806.31     4601.58     61.31 o
  -1   1  10     4398.29     4711.90     71.54 o
   0   1  10    24545.10    21887.35    153.27 o
   1   1  10      683.64      658.39     38.73 o
   2   1  10      453.89      545.35     41.19 o
   3   1  10    42577.16    40724.53    324.26 o
   4   1  10        3.88       40.33     27.24 o
   5   1  10     3692.35     3221.62     46.35 o
   6   1  10    25739.18    24860.96    153.47 o
   7   1  10        2.91       32.26     30.92 o
   8   1  10      903.88      795.62     48.22 o
   9   1  10     7320.85     7461.81     72.29 o
  10   1  10      178.19      131.41     42.46 o
  11   1  10    15422.43    15216.50    171.81 o
  12   1  10       83.92      102.20     32.01 o
  13   1  10     1618.90     1502.04     44.50 o
  14   1  10      858.53      857.11     44.16 o
  15   1  10      192.79      209.25     41.68 o
  16   1  10      254.67      365.71     46.38 o
  17   1  10     7563.63     7415.26    138.71 o
  18   1  10     1293.58     1381.01    141.01 o
 -22   2  10        1.64      -52.54    162.33 o
 -21   2  10       76.06       63.17    115.75 o
 -20   2  10     2085.55     2106.68    150.99 o
 -19   2  10      973.06      802.95    120.46 o
 -18   2  10      707.35      684.19    114.79 o
 -17   2  10     6051.66     6425.92    256.80 o
 -16   2  10      483.74      516.91    144.53 o
 -15   2  10     4534.96     4683.47    212.07 o
 -14   2  10       29.60       38.13     17.17 o
 -13   2  10      575.10      517.24     31.39 o
 -12   2  10      639.17      679.50     33.54 o
 -11   2  10    20222.43    20676.64    195.66 o
 -10   2  10      354.56      480.29     55.31 o
  -9   2  10    28255.17    27339.51    143.40 o
  -8   2  10     1847.15     1806.61     59.57 o
  -7   2  10     2978.78     3099.87     48.51 o
  -6   2  10    17072.35    16461.98    100.06 o
  -5   2  10    11639.39    12791.02     93.20 o
  -4   2  10      841.65      992.42     44.49 o
  -3   2  10    59239.18    56664.08    177.78 o
  -2   2  10      856.29      896.62     39.29 o
  -1   2  10        0.41       46.61     34.15 o
   0   2  10    21874.76    20244.48    112.60 o
   1   2  10      881.96     1051.97     37.10 o
   2   2  10      189.89      191.09     37.04 o
   3   2  10    53626.24    52277.45    204.47 o
   4   2  10     3433.77     3153.72     78.82 o
   5   2  10      995.06      948.09     34.58 o
   6   2  10      207.23      173.43     24.64 o
   7   2  10     3405.50     3220.00     61.64 o
   8   2  10     5535.73     5513.30     72.61 o
   9   2  10    12231.22    12445.69    220.74 o
  10   2  10      122.95      194.27     33.61 o
  11   2  10      841.63      941.05     44.21 o
  12   2  10     4431.54     3933.49    430.72 o
  13   2  10    11044.31    10374.21    174.79 o
  14   2  10     2104.86     2014.74     81.27 o
  15   2  10     2465.45     2645.40     89.65 o
  16   2  10      291.94      296.61     65.29 o
  17   2  10     1497.42     1357.94    159.87 o
  18   2  10      194.51      214.02    125.68 o
 -21   3  10       61.78       24.43    104.92 o
 -20   3  10     4172.29     4089.96    286.56 o
 -19   3  10      191.02       95.34    147.00 o
 -18   3  10      737.62      643.91    170.43 o
 -17   3  10      117.40      202.21    169.63 o
 -16   3  10     1210.78     1110.89     49.84 o
 -15   3  10       28.85       43.47     30.13 o
 -14   3  10    13980.44    14429.33    178.22 o
 -13   3  10        6.95       36.93     51.45 o
 -12   3  10    14328.18    13561.32    146.08 o
 -11   3  10     3544.76     3754.46     94.82 o
 -10   3  10     1026.92     1040.94     51.60 o
  -9   3  10      343.63      286.20     55.52 o
  -8   3  10     8319.09     8416.88    126.24 o
  -7   3  10      905.16      959.86     46.57 o
  -6   3  10    44654.44    43035.05    290.51 o
  -5   3  10    10186.03    11024.82    239.62 o
  -4   3  10     1442.99     1385.97     47.88 o
  -3   3  10        1.80       57.44     37.30 o
  -2   3  10     1272.84     1096.71     42.75 o
  -1   3  10      559.34      811.13     44.92 o
   0   3  10    39434.50    38923.39    199.05 o
   1   3  10     1067.58      906.85     63.81 o
   2   3  10     1849.13     2253.62     61.68 o
   3   3  10       70.98       53.66     40.01 o
   4   3  10     5411.21     5590.59     77.51 o
   5   3  10     3918.17     4152.59     71.72 o
   6   3  10    17176.21    15930.75    118.42 o
   7   3  10      719.48      669.61     49.58 o
   8   3  10     1612.99     1567.31     59.26 o
   9   3  10      434.33      638.40     53.65 o
  10   3  10     6825.69     6562.44    110.60 o
  11   3  10      804.26      950.72     70.70 o
  12   3  10     9308.44     8764.65    561.68 o
  13   3  10       88.64       45.92     53.26 o
  14   3  10     1520.14     1657.16     73.89 o
  15   3  10      532.88      544.22     70.40 o
  16   3  10      679.56      534.69    149.82 o
  17   3  10      333.86      457.86    162.89 o
  18   3  10        2.71       -8.43    144.05 o
  19   3  10       24.98      118.23    136.09 o
 -20   4  10       54.44      126.90    163.94 o
 -19   4  10      538.77      565.74    161.77 o
 -18   4  10       27.82      -24.64    168.95 o
 -17   4  10     5066.60     4710.42    249.34 o
 -16   4  10     2752.67     2814.76     90.50 o
 -15   4  10     5363.27     5442.98    116.00 o
 -14   4  10      443.39      359.66     68.77 o
 -13   4  10        1.29      -13.16     64.87 o
 -12   4  10     1951.12     1878.12     70.98 o
 -11   4  10     3967.28     4193.43     69.48 o
 -10   4  10     9519.47     9564.38    119.92 o
  -9   4  10    36537.66    36792.92    308.54 o
  -8   4  10       51.50       29.89     51.90 o
  -7   4  10      164.53      237.26     51.78 o
  -6   4  10       89.37      121.82     42.74 o
  -5   4  10       21.57       14.88     39.73 o
  -4   4  10     4097.03     4076.65     71.89 o
  -3   4  10    59717.71    57083.32    527.28 o
  -2   4  10     6822.46     6262.72     75.74 o
  -1   4  10      146.04      320.19     45.36 o
   0   4  10     7261.63     6929.83    124.63 o
   1   4  10     1003.75     1066.14     59.72 o
   2   4  10     4436.19     4866.36    170.05 o
   3   4  10    26669.21    24703.34    564.76 o
   4   4  10     4029.02     3895.18     71.74 o
   5   4  10      308.18      299.59     34.31 o
   6   4  10      677.46      558.76     49.66 o
   7   4  10     5423.70     5314.47    164.14 o
   8   4  10     2505.33     2593.29     71.29 o
   9   4  10    24516.89    22870.94    221.86 o
  10   4  10       11.55       23.69     60.47 o
  11   4  10     3237.07     3066.10     95.91 o
  12   4  10      643.57      707.85     74.50 o
  13   4  10        4.43      -10.92     77.80 o
  14   4  10      519.84      617.03    157.81 o
  15   4  10     3851.36     4250.88    114.69 o
  16   4  10        3.12       20.13    141.66 o
  17   4  10       31.37       43.00    149.08 o
  18   4  10       74.86       30.13    154.76 o
  19   4  10       37.21       72.61    149.42 o
 -20   5  10     2764.07     3235.21    251.95 o
 -19   5  10      354.53      400.94    165.04 o
 -18   5  10     1613.79     1470.96    202.90 o
 -17   5  10     1304.74     1292.62    175.72 o
 -16   5  10     1891.40     1786.66     96.96 o
 -15   5  10      183.56      121.51     72.36 o
 -14   5  10     4740.49     4766.89     91.22 o
 -13   5  10     3093.28     3164.90     68.58 o
 -12   5  10    19705.01    18892.13    141.21 o
 -11   5  10     1529.95     1766.23     82.34 o
 -10   5  10        0.83       19.47     58.23 o
  -9   5  10       40.17       25.71     61.59 o
  -8   5  10     6526.65     6219.94    115.60 o
  -7   5  10     3324.62     3156.62     80.44 o
  -6   5  10    14168.23    13564.71    201.90 o
  -5   5  10     4030.51     4190.56     85.75 o
  -4   5  10      389.71      458.97     56.11 o
  -3   5  10    15532.70    15802.34    164.82 o
  -2   5  10     1323.76     1343.89     72.37 o
  -1   5  10      172.75      168.91     57.62 o
   0   5  10    35056.07    34645.96    243.79 o
   1   5  10     2653.79     2678.59     82.86 o
   2   5  10       44.94       61.54     56.18 o
   3   5  10     6748.06     7643.71    187.56 o
   4   5  10        1.87      103.41     51.90 o
   5   5  10     9311.98     9773.21    107.53 o
   6   5  10    12526.61    12329.36    165.24 o
   7   5  10        1.74       34.73     50.18 o
   8   5  10       54.04       74.29     59.75 o
   9   5  10      565.82      631.37     68.24 o
  10   5  10      353.58      425.57     81.38 o
  11   5  10     6214.42     6186.17    147.88 o
  12   5  10     9313.10     8070.22    589.74 o
  13   5  10      531.30      492.99     87.04 o
  14   5  10        5.73      -12.90    147.51 o
  15   5  10      137.05      166.80    149.81 o
  16   5  10      395.00      363.85    152.62 o
  17   5  10     3194.76     3122.00    210.14 o
  18   5  10     3467.01     3208.52    223.43 o
 -19   6  10      382.82      423.58    189.27 o
 -18   6  10       49.93       25.21    159.18 o
 -17   6  10      947.19     1178.37    176.69 o
 -16   6  10     1008.57     1258.93    119.14 o
 -15   6  10      994.44      762.43     90.55 o
 -14   6  10     4006.96     4102.90     81.17 o
 -13   6  10     1561.45     1674.55     67.34 o
 -12   6  10     2272.20     2406.39     76.22 o
 -11   6  10      622.15      621.88     63.50 o
 -10   6  10     6305.69     6570.47    106.11 o
  -9   6  10      205.58      299.78     72.40 o
  -8   6  10       12.95      -13.02     71.50 o
  -7   6  10      315.32      320.05     73.78 o
  -6   6  10     3463.39     3249.82     92.18 o
  -5   6  10      121.25       88.94     59.99 o
  -4   6  10     3640.23     3523.53    104.33 o
  -3   6  10      804.68     1095.58     65.89 o
  -2   6  10       80.20       72.38     53.60 o
  -1   6  10     2245.07     1968.29     69.98 o
   0   6  10     8436.08     8454.15    182.08 o
   1   6  10      308.94      339.68     56.57 o
   2   6  10     1819.85     1787.03     81.18 o
   3   6  10     3743.35     3857.42     87.81 o
   4   6  10        8.66      -15.28     53.10 o
   5   6  10     1354.07     1580.16     62.55 o
   6   6  10     9627.54    10084.59    444.16 o
   7   6  10     1056.22      933.27     87.32 o
   8   6  10     4555.30     4278.14    126.37 o
   9   6  10      826.76      807.18     90.97 o
  10   6  10       97.40       49.67     80.14 o
  11   6  10     1306.42     1460.73    170.46 o
  12   6  10     1717.21     1557.29    182.82 o
  13   6  10       19.78      -12.23    158.37 o
  14   6  10     7695.07     7955.91    276.07 o
  15   6  10     1023.33     1080.02    174.96 o
  16   6  10     1316.83     1647.60    186.12 o
  17   6  10       46.17       55.58    161.11 o
  18   6  10        0.94       -1.82    158.89 o
 -18   7  10        0.21        7.96    154.21 o
 -17   7  10     2838.03     2835.76    228.23 o
 -16   7  10      139.72      126.34     88.67 o
 -15   7  10     1559.28     1533.11    107.47 o
 -14   7  10      373.44      499.76     94.58 o
 -13   7  10     1366.03     1512.62     77.95 o
 -12   7  10     3109.31     3180.19     90.17 o
 -11   7  10      990.88      934.21     71.55 o
 -10   7  10      161.96      117.28     65.04 o
  -9   7  10     5047.10     5180.50    250.82 o
  -8   7  10      108.83      196.85     85.38 o
  -7   7  10     4146.70     3649.58    116.41 o
  -6   7  10      177.81      404.45    110.24 o
  -5   7  10      138.58      159.63    103.60 o
  -4   7  10      780.61      729.86    125.10 o
  -3   7  10     2353.35     2512.19     94.71 o
  -2   7  10     4594.52     4541.88    117.68 o
  -1   7  10       42.63       92.32     59.38 o
   0   7  10      297.57      661.42     84.49 o
   1   7  10     1094.36      972.95     83.30 o
   2   7  10     1784.64     1717.50     92.55 o
   3   7  10    16526.46    17112.63    195.71 o
   4   7  10     2120.48     2245.25     98.20 o
   5   7  10     2349.17     2142.57     94.83 o
   6   7  10     1331.71     1753.84    176.89 o
   7   7  10      276.77      295.76    151.69 o
   8   7  10      436.61      475.90    147.38 o
   9   7  10    10879.74    10989.63    282.53 o
  10   7  10     1261.77     1123.81    161.92 o
  11   7  10     6610.31     6660.52    254.18 o
  12   7  10       20.10       43.83    165.24 o
  13   7  10        6.95      -30.60    149.62 o
  14   7  10        1.36        3.71    154.48 o
  15   7  10      709.03      698.07    177.52 o
  16   7  10      797.49      807.52    181.75 o
  17   7  10     2856.65     2730.61    211.73 o
  18   7  10      839.74      739.97    173.59 o
 -16   8  10      234.23      180.32    100.51 o
 -15   8  10      947.09      909.08    106.68 o
 -14   8  10     2300.01     2268.63    133.92 o
 -13   8  10      987.76      748.08     75.23 o
 -12   8  10     1882.48     1944.95     86.11 o
 -11   8  10      788.43      906.15     80.27 o
 -10   8  10      337.91      406.88     95.10 o
  -9   8  10     1480.91     1640.81    107.66 o
  -8   8  10     2925.57     2914.29    152.17 o
  -7   8  10      782.05      767.15    126.45 o
  -6   8  10     8053.47     8139.80    213.45 o
  -5   8  10     1592.45     1586.78    142.92 o
  -4   8  10      338.20      308.26    123.24 o
  -3   8  10     6174.32     6835.90    217.03 o
  -2   8  10     2769.89     2699.19    160.64 o
  -1   8  10     1147.68     1040.45    132.91 o
   0   8  10    13108.63    13106.58    277.92 o
   1   8  10     3872.48     4127.06    186.56 o
   2   8  10      629.04      698.96     82.64 o
   3   8  10     6648.34     6461.51    308.30 o
   4   8  10      321.46      232.57     81.03 o
   5   8  10      425.73      287.89     78.90 o
   6   8  10     5110.54     5142.45    223.87 o
   7   8  10     3487.19     3269.24    204.71 o
   8   8  10     5060.08     5118.17    224.69 o
   9   8  10        0.30      174.09    150.71 o
  10   8  10      211.07      293.47    158.13 o
  11   8  10     1669.24     1709.83    187.77 o
  12   8  10     1701.95     1686.23    186.18 o
  13   8  10     1375.49     1414.97    185.48 o
  14   8  10     4523.03     4588.54    243.99 o
  15   8  10       26.60       69.39    167.83 o
  16   8  10       13.07       23.50    165.39 o
  17   8  10      232.86      305.03    175.70 o
  18   8  10      146.03      119.37    160.69 o
 -15   9  10      586.96      508.62    132.11 o
 -14   9  10     1201.36     1032.24    150.51 o
 -13   9  10      246.49      322.62    135.61 o
 -12   9  10     3618.62     3426.89    201.50 o
 -11   9  10     1871.49     1753.65    108.55 o
 -10   9  10       32.40       -7.54     87.82 o
  -9   9  10     2154.71     2311.92    137.14 o
  -8   9  10       68.52       48.93     91.65 o
  -7   9  10     1214.37     1290.21    157.04 o
  -6   9  10    17317.44    17381.10    313.30 o
  -5   9  10     6934.50     6999.12    222.62 o
  -4   9  10       80.61      119.26    137.94 o
  -3   9  10     7408.26     7144.42    225.50 o
  -2   9  10      251.35      487.85    149.19 o
  -1   9  10      198.61      148.39    132.89 o
   0   9  10    10862.20     9980.35    263.06 o
   1   9  10     2289.88     2520.87    169.79 o
   2   9  10       57.00       -1.36    125.78 o
   3   9  10      244.08       82.05    145.43 o
   4   9  10     4051.36     4059.43    212.80 o
   5   9  10      322.50      445.50    142.76 o
   6   9  10     5982.42     6619.02    260.53 o
   7   9  10     2676.83     2698.74    193.75 o
   8   9  10       69.83       84.25    162.30 o
   9   9  10      128.77      196.49    170.08 o
  10   9  10     2328.83     2338.39    207.44 o
  11   9  10     1605.10     1661.53    197.86 o
  12   9  10      323.58      358.96    174.39 o
  13   9  10      815.72      890.93    188.02 o
  14   9  10      452.01      446.08    178.95 o
  15   9  10     1107.44      989.69    189.07 o
  16   9  10      273.37      164.64    175.51 o
 -15  10  10     1291.82     1342.25    169.41 o
 -14  10  10        1.18      -38.18    141.35 o
 -13  10  10      233.20      163.57    141.34 o
 -12  10  10      917.29      846.96     99.77 o
 -11  10  10      921.19      887.30    102.01 o
 -10  10  10     1450.58     1518.68    141.95 o
  -9  10  10    12541.35    12455.46    527.02 o
  -8  10  10      400.97      538.51    103.67 o
  -7  10  10       18.03       63.36     93.36 o
  -6  10  10      173.82      252.41    139.48 o
  -5  10  10      122.28      129.95    135.07 o
  -4  10  10     2435.08     2619.84    188.57 o
  -3  10  10    19183.99    19452.77    359.09 o
  -2  10  10     1805.58     1839.66    174.86 o
  -1  10  10        0.24      -16.79    132.67 o
   0  10  10        5.60      164.13    152.74 o
   1  10  10      663.46      803.66    168.10 o
   2  10  10     1838.76     2098.74    194.94 o
   3  10  10     7403.71     7813.49    272.65 o
   4  10  10     1579.30     1451.40    175.81 o
   5  10  10      182.73      174.94    169.47 o
   6  10  10        2.44      -38.49    165.14 o
   7  10  10     2530.85     2722.99    214.69 o
   8  10  10      116.37      160.44    162.27 o
   9  10  10     7381.48     6933.77    283.85 o
  10  10  10      205.03      187.14    170.98 o
  11  10  10       84.05       87.74    157.36 o
  12  10  10       50.81       10.13    164.24 o
  13  10  10      843.72      867.12    188.96 o
 -14  11  10     1023.37      961.06    172.93 o
 -13  11  10     1438.66     1239.58    180.45 o
 -12  11  10     1663.06     1698.43    181.29 o
 -11  11  10        7.69      -29.69     94.96 o
 -10  11  10      376.29      201.90     99.47 o
  -9  11  10       79.73       17.43     98.75 o
  -8  11  10      643.92      622.63    136.43 o
  -7  11  10     2277.96     2269.32    136.02 o
  -6  11  10     6813.56     6999.11    381.46 o
  -5  11  10       62.68      128.38    148.29 o
  -4  11  10       10.51       82.01    144.49 o
  -3  11  10      767.93      881.74    162.21 o
  -2  11  10      159.98      205.95    160.00 o
  -1  11  10     1864.68     2017.53    185.31 o
   0  11  10    10012.92    10721.81    307.74 o
   1  11  10     1562.52     1732.71    193.32 o
   2  11  10       10.95      -23.05    167.28 o
   3  11  10      571.55      795.17    181.13 o
   4  11  10      162.00      314.14    158.30 o
   5  11  10       52.04       33.47    149.29 o
   6  11  10     5425.95     5897.89    273.06 o
   7  11  10      299.30      287.40    172.29 o
   8  11  10       67.99       51.43    175.46 o
   9  11  10      174.91      198.49    165.67 o
  10  11  10      578.58      580.24    191.33 o
 -10  12  10      797.32      694.47    115.54 o
  -9  12  10      420.53      505.48    114.76 o
  -8  12  10        3.59       50.84    104.76 o
  -7  12  10      766.55      582.46    112.33 o
  -6  12  10      274.81      248.68    113.02 o
  -5  12  10      721.14      671.93    112.62 o
  -4  12  10     2254.53     2419.34    142.01 o
  -3  12  10     1655.88     2139.78    204.75 o
  -2  12  10      254.86      329.89    159.69 o
  -1  12  10      337.86      262.74    169.75 o
   0  12  10     1885.45     1975.27    205.56 o
   1  12  10      884.98      941.98    173.36 o
   2  12  10        0.22      127.14    160.07 o
   3  12  10     3093.97     3255.44    224.28 o
   4  12  10      555.85      455.36    173.85 o
   5  12  10      940.82      797.12    191.19 o
   6  12  10     1807.34     1766.98    221.38 o
  -9  13  10      976.59     1057.28    177.38 o
  -8  13  10      229.07       28.39    163.08 o
  -7  13  10     1714.80     1732.87    206.11 o
  -6  13  10      120.51       71.69    175.48 o
  -5  13  10       17.38      -98.23    161.83 o
  -4  13  10      178.33       65.98    160.97 o
  -3  13  10     1532.99     1345.71    196.40 o
  -2  13  10      231.66      283.82    165.41 o
  -1  13  10      147.60      273.48    180.20 o
   0  13  10     1105.00     1416.66    203.06 o
 -21   0  11      423.32      268.17    146.07 o
 -19   0  11     2775.94     2318.47    204.70 o
 -17   0  11     7879.86     7871.88    293.10 o
 -15   0  11    16280.82    15797.52    363.52 o
 -13   0  11    17146.67    16654.96    348.15 o
 -11   0  11     8695.79     8612.59    236.77 o
  -9   0  11    54542.64    51140.63    236.13 o
  -7   0  11     8594.33     7692.76    127.06 o
  -5   0  11     1881.85     1642.95     61.43 o
  -3   0  11    34748.51    34225.05    334.96 o
  -1   0  11     1265.27     1483.31    104.09 o
   1   0  11    22798.13    22724.95    289.09 o
   3   0  11    68006.16    59091.90    466.96 o
   5   0  11     4845.84     5224.61    213.54 o
   7   0  11     3540.99     2952.53    109.82 o
   9   0  11     2108.70     2424.66    114.10 o
  11   0  11     1281.81     1395.17    101.23 o
  13   0  11     5042.06     5701.10    191.44 o
  15   0  11     2214.76     2330.31    130.57 o
  17   0  11     1892.00     2304.13    167.67 o
 -21   1  11        1.77       16.72    109.03 o
 -20   1  11     1979.82     1865.83    140.24 o
 -19   1  11      451.75      397.67    117.31 o
 -18   1  11     3674.80     3413.83    166.54 o
 -17   1  11       31.84      -23.95    111.50 o
 -16   1  11     2111.29     1950.62    134.62 o
 -15   1  11      543.96      558.67    108.06 o
 -14   1  11     4355.30     3970.61    225.60 o
 -13   1  11      748.16      861.09    168.93 o
 -12   1  11    19654.95    18797.38    354.46 o
 -11   1  11      202.32      171.17     22.38 o
 -10   1  11     1991.15     1680.34     66.99 o
  -9   1  11     1650.23     1393.60     53.27 o
  -8   1  11     1458.99     1488.50     36.51 o
  -7   1  11     1573.63     1687.35     43.39 o
  -6   1  11    66397.84    62777.12    366.17 o
  -5   1  11    19147.38    19472.15    122.68 o
  -4   1  11     2180.92     2008.32     56.81 o
  -3   1  11    18383.19    19796.08    104.34 o
  -2   1  11       21.03      140.69     40.15 o
  -1   1  11     3106.25     3517.58     67.27 o
   0   1  11    53416.82    48891.75    295.01 o
   1   1  11     3864.73     3311.49     59.70 o
   2   1  11      242.04      260.04     29.92 o
   3   1  11     2739.56     3587.83    235.98 o
   4   1  11     4576.89     4441.76    108.29 o
   5   1  11     3057.19     3739.62     51.74 o
   6   1  11    13205.46    12382.25    201.42 o
   7   1  11      376.82      497.57     58.39 o
   8   1  11     2879.67     2872.17     88.94 o
   9   1  11    10257.66    10872.77    205.24 o
  10   1  11        7.04       25.59     22.47 o
  11   1  11     2038.03     2049.79     64.33 o
  12   1  11     1084.96     1039.87     64.57 o
  13   1  11      307.65      256.17     39.50 o
  14   1  11     1397.11     1481.74     62.41 o
  15   1  11      104.03       74.00     48.61 o
  16   1  11        1.21       63.73     81.16 o
  17   1  11     1129.42     1279.46    164.94 o
  18   1  11      683.31      733.97    134.80 o
 -21   2  11      568.04      551.66    121.68 o
 -20   2  11     1175.99     1179.59    137.20 o
 -19   2  11      896.05      822.47    131.19 o
 -18   2  11      407.50      337.39    124.55 o
 -17   2  11     2796.11     2872.88    221.60 o
 -16   2  11      960.36     1354.29    192.89 o
 -15   2  11     1534.10     1631.78    193.71 o
 -14   2  11     2163.44     1788.28     81.46 o
 -13   2  11       14.71       12.66     25.56 o
 -12   2  11      300.72      249.13     32.21 o
 -11   2  11      443.59      438.94     54.47 o
 -10   2  11      946.47     1045.69     36.03 o
  -9   2  11    26292.00    25972.25    109.41 o
  -8   2  11     5165.25     5585.18     68.00 o
  -7   2  11       13.27       39.12     31.48 o
  -6   2  11    10912.04    10347.08     87.28 o
  -5   2  11     5288.23     5737.13     71.73 o
  -4   2  11     3545.07     3522.83     57.25 o
  -3   2  11    51004.33    49482.34    175.17 o
  -2   2  11     3019.97     2884.40     64.12 o
  -1   2  11     2812.59     3208.76     75.44 o
   0   2  11    33642.07    32261.13    165.14 o
   1   2  11     1401.89     1213.68     40.89 o
   2   2  11    17313.77    16830.09    139.82 o
   3   2  11    33980.23    33502.28    235.39 o
   4   2  11     1620.66     1413.28     54.94 o
   5   2  11      455.37      456.92     40.50 o
   6   2  11    24513.20    24803.18    179.04 o
   7   2  11     3751.04     4103.51     63.28 o
   8   2  11    14225.58    13470.53    105.00 o
   9   2  11    10139.29     9743.89    112.00 o
  10   2  11       36.28       84.09     26.09 o
  11   2  11     1302.45     1418.30     50.21 o
  12   2  11     5652.37     5889.12    203.66 o
  13   2  11      530.97      651.27     50.81 o
  14   2  11    15063.55    16134.96    329.08 o
  15   2  11     2210.77     2531.00    136.71 o
  16   2  11       53.88       36.86    133.87 o
  17   2  11      214.82      240.58    148.87 o
  18   2  11       13.43      -38.68    128.39 o
  19   2  11      150.19      119.39    123.70 o
 -21   3  11       51.21       29.64    126.41 o
 -20   3  11      620.90      908.05    139.38 o
 -19   3  11      136.90       79.03    177.24 o
 -18   3  11      306.35      352.39    179.54 o
 -17   3  11     3959.29     3972.94    229.94 o
 -16   3  11      219.52      484.07    153.57 o
 -15   3  11     2200.73     2280.65     49.97 o
 -14   3  11     1110.88     1152.50     50.66 o
 -13   3  11      851.35      993.34     49.46 o
 -12   3  11      122.27      179.64     45.52 o
 -11   3  11      667.01      770.88     46.40 o
 -10   3  11      162.06      189.61     47.21 o
  -9   3  11     7887.81     7738.63    128.12 o
  -8   3  11      216.77      301.36     40.83 o
  -7   3  11      199.04      373.82     43.15 o
  -6   3  11      734.86      634.02     49.04 o
  -5   3  11      256.29      217.68     39.99 o
  -4   3  11     1304.40     1333.15     45.64 o
  -3   3  11    28847.94    26796.00    121.44 o
  -2   3  11       97.24      127.53     37.40 o
  -1   3  11     8180.49     7912.24     87.61 o
   0   3  11      684.50      593.67     44.52 o
   1   3  11     3646.93     4346.37     81.30 o
   2   3  11      250.63      246.37     43.17 o
   3   3  11    34692.71    36448.61    266.46 o
   4   3  11      171.07      152.86     38.36 o
   5   3  11    39714.15    38498.78    184.68 o
   6   3  11     2724.52     2952.76     60.93 o
   7   3  11       59.34      119.73     50.33 o
   8   3  11       98.65       91.64     45.55 o
   9   3  11     2967.41     3304.26     94.22 o
  10   3  11     3369.85     3677.28     80.47 o
  11   3  11    37762.39    35612.98   1208.59 o
  12   3  11     2404.09     2277.07     91.20 o
  13   3  11      154.08      199.49     54.70 o
  14   3  11      131.38      158.57     57.79 o
  15   3  11      237.68      209.16     60.94 o
  16   3  11       44.72       50.05    150.30 o
  17   3  11     8248.33     8210.90    285.80 o
  18   3  11      146.83      242.46    141.72 o
  19   3  11      424.76      344.44    133.15 o
 -20   4  11     2338.13     2293.73    229.05 o
 -19   4  11     1000.55     1067.66    202.91 o
 -18   4  11      184.50       90.56    169.51 o
 -17   4  11     2003.18     1913.06    196.36 o
 -16   4  11     1542.89     1573.14     79.58 o
 -15   4  11      332.83      365.03    121.37 o
 -14   4  11      378.89      385.03     67.38 o
 -13   4  11       40.56        8.16     64.96 o
 -12   4  11     3184.51     3817.18     70.78 o
 -11   4  11       97.47      109.02     50.29 o
 -10   4  11     2058.29     2548.42     82.85 o
  -9   4  11    13002.08    13826.34    177.80 o
  -8   4  11     1771.92     2250.21     68.40 o
  -7   4  11      294.14      341.43     42.81 o
  -6   4  11    13757.69    12850.66    231.13 o
  -5   4  11     2590.80     2717.76     63.76 o
  -4   4  11      207.47      169.57     43.55 o
  -3   4  11    13000.89    11711.33    135.17 o
  -2   4  11     2924.90     2759.17     69.55 o
  -1   4  11       19.54        9.85     42.63 o
   0   4  11    16403.05    15543.36    166.58 o
   1   4  11      751.07      898.59     60.68 o
   2   4  11     2822.28     2592.63     76.33 o
   3   4  11     1180.90     1366.60     62.36 o
   4   4  11     3331.00     3035.65    125.22 o
   5   4  11     2039.96     2061.36     54.86 o
   6   4  11    10237.88    10448.06    106.50 o
   7   4  11     5774.49     5776.95     88.55 o
   8   4  11    20319.43    19969.74    151.27 o
   9   4  11     1103.09     1145.02     84.61 o
  10   4  11      766.00      883.84     72.37 o
  11   4  11      725.61      697.60     82.75 o
  12   4  11      199.55      236.45     74.73 o
  13   4  11      290.84      263.92     78.70 o
  14   4  11    10214.10     9666.00    288.23 o
  15   4  11      749.59      814.07    169.66 o
  16   4  11      128.98      140.16    149.78 o
  17   4  11        3.21      -52.48    154.82 o
  18   4  11        0.15      -22.42    161.99 o
  19   4  11       17.01       33.39    154.56 o
 -19   5  11       66.51      -41.30    172.44 o
 -18   5  11      955.76      941.97    190.28 o
 -17   5  11      233.70      207.23    171.00 o
 -16   5  11     3745.40     3999.59    192.73 o
 -15   5  11      104.35      164.36     71.43 o
 -14   5  11     2415.25     2063.24     77.29 o
 -13   5  11     2165.55     1812.76     84.87 o
 -12   5  11     8204.35     7842.53    100.80 o
 -11   5  11      351.08      336.31     54.29 o
 -10   5  11       43.92       67.73     60.32 o
  -9   5  11     6488.30     6745.34    250.82 o
  -8   5  11      122.35      127.02     64.19 o
  -7   5  11      452.32      410.59     57.74 o
  -6   5  11    17701.84    17552.41    154.08 o
  -5   5  11      237.06      297.84     59.51 o
  -4   5  11      143.82       58.23     55.16 o
  -3   5  11     4816.45     4734.98    107.39 o
  -2   5  11     1188.77     1265.29     73.24 o
  -1   5  11     1151.46     1255.88     65.28 o
   0   5  11    11938.46    12418.58    148.77 o
   1   5  11     1156.52     1054.11     69.94 o
   2   5  11       44.91        4.32     59.32 o
   3   5  11    13150.58    13391.47    216.86 o
   4   5  11    11796.86    12417.22    111.40 o
   5   5  11    16104.73    16947.06    213.87 o
   6   5  11      938.49      959.62     50.07 o
   7   5  11      912.36      984.82     69.51 o
   8   5  11       14.28       45.83     59.68 o
   9   5  11     4757.84     4879.73    127.22 o
  10   5  11     8253.82     8129.14    272.15 o
  11   5  11     4676.30     4202.01    195.66 o
  12   5  11      230.73      255.02     86.45 o
  13   5  11      130.64       88.61     79.24 o
  14   5  11      372.22      369.31    162.77 o
  15   5  11        3.69      -17.66    151.53 o
  16   5  11      329.39      289.30    163.58 o
  17   5  11     3659.76     3636.36    228.60 o
  18   5  11        0.19       31.78    156.27 o
  19   5  11       15.30      -70.65    163.51 o
 -19   6  11     1231.36     1217.52    185.64 o
 -18   6  11      786.19      972.98    197.49 o
 -17   6  11      818.02     1112.19    190.29 o
 -16   6  11     1055.78     1196.81     95.11 o
 -15   6  11     5354.37     5901.09    163.79 o
 -14   6  11      601.53      616.18     88.03 o
 -13   6  11      872.31      794.93     62.04 o
 -12   6  11     2070.78     1914.04     73.38 o
 -11   6  11     1415.46     1679.20     72.19 o
 -10   6  11      458.75      601.46     79.32 o
  -9   6  11    15346.07    15427.54    186.56 o
  -8   6  11     1954.80     2059.26     94.09 o
  -7   6  11     1167.76     1327.82     90.07 o
  -6   6  11     5248.36     5239.89    148.07 o
  -5   6  11      736.48      664.17     65.68 o
  -4   6  11     1562.87     1505.10     61.27 o
  -3   6  11    19952.72    20586.54    163.83 o
  -2   6  11      211.89      193.71     53.37 o
  -1   6  11     4518.75     4643.67     90.76 o
   0   6  11       34.68       -1.46     50.63 o
   1   6  11     1667.90     1740.79     71.13 o
   2   6  11    10444.42    10977.10    126.82 o
   3   6  11    20895.15    20789.83    283.56 o
   4   6  11     3235.40     3223.15    100.69 o
   5   6  11     1617.71     1754.16     81.94 o
   6   6  11      956.18     1094.73     64.61 o
   7   6  11     6314.08     6127.85    143.47 o
   8   6  11     4202.60     4526.59    265.66 o
   9   6  11     4090.66     3795.61    213.60 o
  10   6  11       65.74        1.09     80.90 o
  11   6  11     2951.70     3030.79    198.96 o
  12   6  11      249.19      134.98    166.37 o
  13   6  11      157.01        1.99    165.09 o
  14   6  11     2470.10     2703.40    208.04 o
  15   6  11        7.16       16.68    153.98 o
  16   6  11        6.72      -18.28    163.46 o
  17   6  11      576.66      763.25    179.01 o
  18   6  11       26.32        1.82    158.74 o
 -17   7  11       43.88       98.18    156.94 o
 -16   7  11      341.47      378.56     87.25 o
 -15   7  11     1348.34     1179.25    103.30 o
 -14   7  11     3152.25     3218.06    129.28 o
 -13   7  11     2609.98     2710.28     86.45 o
 -12   7  11    20833.15    21761.52    241.51 o
 -11   7  11       41.26       24.71     62.55 o
 -10   7  11     5130.89     4716.61    102.12 o
  -9   7  11        2.29       62.66     80.37 o
  -8   7  11     6195.28     6188.31    140.32 o
  -7   7  11     2368.41     2348.96    110.68 o
  -6   7  11    16186.65    16577.47    264.55 o
  -5   7  11     2605.23     2792.52    148.89 o
  -4   7  11      339.79      209.46    118.28 o
  -3   7  11     1056.35     1145.03     85.13 o
  -2   7  11     1411.59     1508.26     74.19 o
  -1   7  11     3883.86     3889.06    116.19 o
   0   7  11    36128.60    36138.12    345.29 o
   1   7  11     1994.93     2032.87     94.55 o
   2   7  11       97.51       64.98     71.29 o
   3   7  11     1394.18     1486.39    114.71 o
   4   7  11     2091.06     2022.85     94.59 o
   5   7  11      291.00      349.41     85.75 o
   6   7  11    19736.01    20047.11    214.81 o
   7   7  11        6.14       32.04    150.41 o
   8   7  11       24.33       64.38    153.88 o
   9   7  11       99.42      251.24    153.95 o
  10   7  11        1.43       -1.57    145.42 o
  11   7  11        0.14       85.99    161.78 o
  12   7  11     3607.59     3789.54    224.03 o
  13   7  11      690.88      581.96    170.96 o
  14   7  11     1040.32     1175.64    182.59 o
  15   7  11      339.64      377.81    175.65 o
  16   7  11        6.64       96.70    165.51 o
  17   7  11       18.86      113.48    171.40 o
  18   7  11      663.63      654.22    176.85 o
 -16   8  11      918.71      958.17    185.82 o
 -15   8  11     2734.53     2498.14    126.07 o
 -14   8  11      291.94      339.54     98.96 o
 -13   8  11      773.67      790.11     72.99 o
 -12   8  11       98.22      164.89     69.72 o
 -11   8  11     3145.70     3071.44     98.52 o
 -10   8  11     5149.01     5354.66    119.56 o
  -9   8  11    10760.03    10922.73    236.52 o
  -8   8  11      865.47      920.75    126.75 o
  -7   8  11     1775.11     1576.73    141.74 o
  -6   8  11     5485.31     5211.13    189.39 o
  -5   8  11     2388.02     2271.76    152.97 o
  -4   8  11     5072.88     4987.58    188.51 o
  -3   8  11    19256.15    19320.67    320.85 o
  -2   8  11     3294.17     3049.79    168.19 o
  -1   8  11     3110.19     3085.09    180.03 o
   0   8  11       76.53      206.93    144.71 o
   1   8  11      125.59      233.92    150.41 o
   2   8  11     1528.31     1758.14    104.22 o
   3   8  11     8893.90     8769.52    372.47 o
   4   8  11      230.41      223.76     77.30 o
   5   8  11      784.91      505.07     84.77 o
   6   8  11      561.84      594.82     85.44 o
   7   8  11       68.45       89.35     82.63 o
   8   8  11     4286.89     4627.62    233.24 o
   9   8  11     5875.55     5937.39    243.99 o
  10   8  11      345.91      367.89    159.79 o
  11   8  11      192.13      177.68    160.33 o
  12   8  11       33.08        7.24    152.08 o
  13   8  11       18.60       36.95    158.21 o
  14   8  11     2030.68     2450.00    213.59 o
  15   8  11     1370.44     1637.32    205.84 o
  16   8  11       28.19       42.90    172.72 o
  17   8  11     1041.34     1147.76    190.70 o
 -15   9  11       21.43      -25.19    128.03 o
 -14   9  11      361.12      242.18    127.03 o
 -13   9  11     2061.36     1822.72    163.96 o
 -12   9  11       18.25      109.34     82.98 o
 -11   9  11      163.31       96.32     86.59 o
 -10   9  11      366.75      359.91     92.98 o
  -9   9  11      671.32      697.06     94.61 o
  -8   9  11      138.10      149.32    125.23 o
  -7   9  11     3800.49     3853.76    187.27 o
  -6   9  11     4671.01     4991.19    207.64 o
  -5   9  11     2658.84     3021.72    179.24 o
  -4   9  11     1784.50     1936.25    164.34 o
  -3   9  11     5277.49     5888.21    220.32 o
  -2   9  11     3896.91     3953.39    188.85 o
  -1   9  11      493.20      426.67    143.78 o
   0   9  11     6044.82     5895.04    230.49 o
   1   9  11     2827.58     2508.11    189.85 o
   2   9  11     1513.50     1700.92    180.51 o
   3   9  11     2943.97     2860.66    200.89 o
   4   9  11        8.11      -23.17    151.14 o
   5   9  11     2586.08     2502.59    194.59 o
   6   9  11     2869.38     2851.03    212.54 o
   7   9  11      516.66      356.84    150.89 o
   8   9  11     1206.86     1118.77    179.66 o
   9   9  11      400.69      484.22    177.67 o
  10   9  11        1.99      -42.77    165.61 o
  11   9  11     4384.73     4644.73    247.29 o
  12   9  11     2039.66     2113.83    204.79 o
  13   9  11       35.76       36.13    165.82 o
  14   9  11      868.66      795.05    188.21 o
  15   9  11        1.07     -114.14    184.03 o
 -15  10  11        0.03       83.14    143.60 o
 -14  10  11        0.68       -7.61    136.35 o
 -13  10  11       12.99     -126.93    137.13 o
 -12  10  11       55.48      -25.06     86.46 o
 -11  10  11      158.90      151.70     88.97 o
 -10  10  11      363.38      445.33    100.36 o
  -9  10  11       12.26      426.35    105.06 o
  -8  10  11      372.98      249.59     96.81 o
  -7  10  11     1305.07     1214.28    155.21 o
  -6  10  11      879.58     1181.38    154.67 o
  -5  10  11      660.55      777.88    150.29 o
  -4  10  11        2.00      131.88    141.57 o
  -3  10  11        9.34      440.65    157.36 o
  -2  10  11      375.60      527.32    155.13 o
  -1  10  11      582.99      615.59    162.45 o
   0  10  11     5367.14     5604.50    229.86 o
   1  10  11     3690.87     3790.62    204.30 o
   2  10  11     2351.96     2267.36    187.62 o
   3  10  11     1010.12     1000.50    167.46 o
   4  10  11     1341.54     1236.08    172.36 o
   5  10  11      130.39       94.27    171.12 o
   6  10  11      870.93      873.91    183.20 o
   7  10  11     2059.39     2011.29    201.07 o
   8  10  11     2927.55     3225.93    223.86 o
   9  10  11      649.33      887.02    192.11 o
  10  10  11       33.83      -46.33    158.73 o
  11  10  11      263.60      175.68    167.78 o
  12  10  11        2.53       28.67    170.16 o
  13  10  11      489.11      419.07    189.10 o
 -14  11  11      305.08      228.56    152.11 o
 -13  11  11      214.37      177.42    154.94 o
 -12  11  11      111.01      166.45    157.37 o
 -11  11  11      530.44      414.80     98.19 o
 -10  11  11       12.41       32.45     93.61 o
  -9  11  11     1474.96     1514.34    118.79 o
  -8  11  11      149.80      131.60    100.22 o
  -7  11  11      111.71      127.24    107.09 o
  -6  11  11     2113.62     2634.25    140.92 o
  -5  11  11      124.43      169.57    141.21 o
  -4  11  11       93.67      143.02    140.48 o
  -3  11  11     1533.91     1812.09    185.74 o
  -2  11  11      550.94      752.06    163.78 o
  -1  11  11      514.53      637.39    169.99 o
   0  11  11      119.03      221.32    159.71 o
   1  11  11       16.23      -16.53    158.46 o
   2  11  11      282.56      231.57    172.34 o
   3  11  11     1349.13     1588.19    197.03 o
   4  11  11     3718.84     4030.22    230.53 o
   5  11  11     1482.83     1322.15    184.67 o
   6  11  11       89.58      223.46    183.19 o
   7  11  11       55.05      157.86    181.69 o
   8  11  11       16.53       41.50    164.10 o
   9  11  11      316.49      241.39    178.57 o
  10  11  11     1806.03     1924.32    218.32 o
 -10  12  11      811.46      809.51    119.34 o
  -9  12  11     3893.09     3724.05    312.67 o
  -8  12  11      446.59      393.73    109.01 o
  -7  12  11        3.91      -14.69    104.72 o
  -6  12  11      864.52      959.23    117.95 o
  -5  12  11        4.66      -14.88    108.81 o
  -4  12  11     1109.01     1071.49    182.34 o
  -3  12  11     2827.98     3039.10    215.71 o
  -2  12  11      673.29      739.39    171.56 o
  -1  12  11       23.12       -0.74    167.39 o
   0  12  11      799.01     1018.70    187.94 o
   1  12  11     1626.42     1793.21    191.29 o
   2  12  11     2078.74     2390.48    207.11 o
   3  12  11     2058.42     1972.03    204.45 o
   4  12  11        0.62       43.13    166.15 o
   5  12  11      157.19      169.95    170.94 o
   6  12  11     1295.08     1217.99    207.12 o
  -9  13  11      868.95      715.23    169.50 o
  -8  13  11       44.57     -156.52    163.01 o
  -7  13  11      160.59       94.52    167.33 o
  -6  13  11     5029.68     4574.05    253.28 o
  -5  13  11      784.97      595.18    173.91 o
  -4  13  11        0.07       65.66    162.53 o
  -3  13  11        1.49       -7.95    170.30 o
  -2  13  11      129.48      245.03    163.14 o
 -20   0  12      637.09      473.00    171.50 o
 -18   0  12      840.31      880.04    168.89 o
 -16   0  12     4563.69     4619.35    233.80 o
 -14   0  12       95.71      112.75    151.50 o
 -12   0  12    13046.31    12849.56    312.17 o
 -10   0  12      105.43       90.50     33.40 o
  -8   0  12    12481.61    11845.92    151.88 o
  -6   0  12    23079.85    22000.98    161.09 o
  -4   0  12    16231.56    17393.92    158.98 o
  -2   0  12      680.97      680.81     68.26 o
   0   0  12    20147.14    18968.19    270.10 o
   2   0  12   174379.72   158957.16   3031.11 o
   4   0  12      348.51      134.51    123.84 o
   6   0  12     4081.87     3825.92    252.44 o
   8   0  12    61006.89    57440.61    775.41 o
  10   0  12     4795.40     4117.94    685.09 o
  12   0  12     1549.65     1839.86    111.49 o
  14   0  12    25600.81    25937.34    412.61 o
  16   0  12      241.26      156.78    131.35 o
  18   0  12      134.14      131.04    110.94 o
 -21   1  12       86.19       84.51    115.34 o
 -20   1  12      987.19     1030.45    137.50 o
 -19   1  12      400.76      375.59    120.63 o
 -18   1  12     2036.24     2170.21    146.14 o
 -17   1  12       94.76      146.25    118.49 o
 -16   1  12       45.34       80.69    118.19 o
 -15   1  12     1086.96     1067.21    119.88 o
 -14   1  12     1052.02      823.07    169.94 o
 -13   1  12     1293.37     1170.49    164.81 o
 -12   1  12     3398.59     3487.18     45.30 o
 -11   1  12     3360.03     3352.29     72.16 o
 -10   1  12     4190.88     4182.41     91.43 o
  -9   1  12     5609.61     5648.06    124.43 o
  -8   1  12     2200.98     2428.64     47.73 o
  -7   1  12      218.33      233.55     36.07 o
  -6   1  12    21132.03    21308.79    225.21 o
  -5   1  12     2006.33     1825.58     54.81 o
  -4   1  12     1196.63     1352.26     49.87 o
  -3   1  12    10220.77    10040.16     90.69 o
  -2   1  12        2.99       47.44     36.49 o
  -1   1  12    36586.40    36159.39    266.73 o
   0   1  12      952.55     1249.99    168.12 o
   1   1  12     4873.85     4979.51    173.58 o
   2   1  12     2538.29     2720.89     50.90 o
   3   1  12     9957.14     9667.67    158.34 o
   4   1  12     1888.40     2294.09    113.08 o
   5   1  12    35039.19    33716.14    190.84 o
   6   1  12    22776.71    23811.93    227.70 o
   7   1  12     1844.87     1756.52     73.10 o
   8   1  12     2662.68     2393.22     82.70 o
   9   1  12     1674.66     1787.56     76.31 o
  10   1  12      496.17      488.39     67.27 o
  11   1  12    17206.79    15926.89    181.26 o
  12   1  12     1276.97     1392.89     39.91 o
  13   1  12      733.13      686.93     40.96 o
  14   1  12     1657.64     1771.94     66.78 o
  15   1  12       41.78       72.74     42.52 o
  16   1  12      980.61     1017.57    105.31 o
  17   1  12     7226.98     7025.46    254.87 o
  18   1  12        0.97       43.79    122.89 o
  19   1  12       24.84       55.36    121.01 o
 -21   2  12     1392.28     1570.64    324.94 o
 -20   2  12      141.01      185.55    129.01 o
 -19   2  12     1364.49     1411.30    144.03 o
 -18   2  12      300.73      247.95    118.05 o
 -17   2  12     3374.72     3590.02    222.46 o
 -16   2  12      559.38      565.46    160.66 o
 -15   2  12     8086.94     8189.38    288.19 o
 -14   2  12      337.30      322.78     22.00 o
 -13   2  12      450.52      497.78     32.92 o
 -12   2  12       46.37       49.44     32.71 o
 -11   2  12      221.08      214.18     55.56 o
 -10   2  12     3149.89     2991.80     55.08 o
  -9   2  12    44825.91    44635.60    379.33 o
  -8   2  12     8928.33     9380.79     82.15 o
  -7   2  12       17.29       18.26     33.64 o
  -6   2  12     2085.14     1725.42     50.71 o
  -5   2  12      418.30      439.68     42.61 o
  -4   2  12    28537.14    30315.62    161.26 o
  -3   2  12    55229.77    51721.25    320.91 o
  -2   2  12     2438.31     2355.50     63.39 o
  -1   2  12      159.60      168.17     55.46 o
   0   2  12    39226.33    36560.11    210.76 o
   1   2  12     3308.07     2968.57     64.55 o
   2   2  12       17.50       67.87     36.32 o
   3   2  12    14503.37    14054.59    183.27 o
   4   2  12     1649.02     2112.06     99.54 o
   5   2  12      489.48      453.81     41.82 o
   6   2  12      627.15      643.99     41.95 o
   7   2  12     2492.21     2650.78     56.10 o
   8   2  12    11157.00    11206.43     98.79 o
   9   2  12     3190.78     3308.42     65.50 o
  10   2  12      954.31     1083.39     70.70 o
  11   2  12     1441.19     1292.05     61.29 o
  12   2  12       23.37        8.45     39.71 o
  13   2  12     1311.09     1246.68    132.65 o
  14   2  12     2909.85     2831.13    138.88 o
  15   2  12      360.66      194.06    160.31 o
  16   2  12      141.22       71.30    144.26 o
  17   2  12     1592.12     1849.01    178.22 o
  18   2  12       68.27       70.96    132.48 o
  19   2  12      122.25       86.24    135.36 o
 -21   3  12      436.57      455.94    188.47 o
 -20   3  12     1294.42     1285.31    186.94 o
 -19   3  12      336.76      157.29    162.59 o
 -18   3  12     5618.57     5515.52    273.48 o
 -17   3  12        1.68      -61.95    174.79 o
 -16   3  12     5129.33     5243.58    253.42 o
 -15   3  12      143.34      105.62     45.56 o
 -14   3  12     2697.81     2562.01     58.82 o
 -13   3  12      261.41      380.47     44.39 o
 -12   3  12    17903.22    18150.52    178.26 o
 -11   3  12     1679.46     1791.24     51.85 o
 -10   3  12      584.75      556.01     46.73 o
  -9   3  12     1572.18     1653.45     45.87 o
  -8   3  12     1191.23     1027.19     44.06 o
  -7   3  12       62.73      156.24     38.06 o
  -6   3  12    34592.69    32237.80    189.22 o
  -5   3  12     2922.13     3375.49     66.32 o
  -4   3  12      465.03      445.45     40.14 o
  -3   3  12     1991.00     1782.64     52.37 o
  -2   3  12     5529.41     4799.76     76.04 o
  -1   3  12     1172.76     1012.42     51.54 o
   0   3  12    43802.96    44491.49    187.41 o
   1   3  12      160.83      185.91     37.17 o
   2   3  12      995.54      974.28     50.46 o
   3   3  12     2603.76     2676.80     64.16 o
   4   3  12     1881.08     1935.14     53.84 o
   5   3  12      202.70      205.50     75.83 o
   6   3  12     1535.88     1525.27     36.14 o
   7   3  12      586.68      553.86     28.20 o
   8   3  12      392.18      444.54     27.68 o
   9   3  12      565.61      538.95     53.15 o
  10   3  12     1976.07     1977.43     85.34 o
  11   3  12     3187.38     3288.54     62.24 o
  12   3  12     1344.77     1563.00     57.68 o
  13   3  12       74.85       99.69     42.79 o
  14   3  12     2315.77     2399.11    126.61 o
  15   3  12      212.00      193.94    161.02 o
  16   3  12        6.43       39.95    159.14 o
  17   3  12      179.60      403.67    171.83 o
  18   3  12        0.38       64.25    142.97 o
  19   3  12       51.91       36.56    142.63 o
 -20   4  12      134.98       64.63    176.71 o
 -19   4  12     2707.52     2551.46    213.28 o
 -18   4  12       46.21       35.79    170.71 o
 -17   4  12     1986.59     1943.27    214.73 o
 -16   4  12     2608.32     2071.78    198.94 o
 -15   4  12    10127.06    10872.48    276.09 o
 -14   4  12     1134.58     1268.16     59.15 o
 -13   4  12     4890.33     4717.85    158.66 o
 -12   4  12      748.96      715.33     48.36 o
 -11   4  12     6278.63     6484.34    169.77 o
 -10   4  12     3448.70     3680.17     94.19 o
  -9   4  12    18431.47    18474.59    178.51 o
  -8   4  12     3133.07     3226.12     63.08 o
  -7   4  12      769.99      682.26     46.02 o
  -6   4  12      566.72      607.32     44.75 o
  -5   4  12      182.90      165.93     40.39 o
  -4   4  12      110.88      121.28     61.09 o
  -3   4  12    45251.74    43784.14    267.17 o
  -2   4  12     1202.58     1233.53     71.10 o
  -1   4  12     1388.34     1211.18     54.60 o
   0   4  12      120.40       61.06     53.99 o
   1   4  12     1603.98     1867.29     73.04 o
   2   4  12      549.77      866.83    115.95 o
   3   4  12    19705.87    20078.74    164.57 o
   4   4  12      735.86      716.25     50.80 o
   5   4  12     1858.00     2157.28     55.82 o
   6   4  12       22.46       45.05     34.55 o
   7   4  12      941.53      942.60     41.52 o
   8   4  12       11.02      131.43     63.22 o
   9   4  12     3243.79     3208.09     93.95 o
  10   4  12       15.09       15.89     68.27 o
  11   4  12     2676.03     2969.89    157.41 o
  12   4  12     1341.51     1129.94    114.31 o
  13   4  12      392.16      255.66     77.96 o
  14   4  12     1674.22     1751.56     78.35 o
  15   4  12     3176.58     2857.47    209.32 o
  16   4  12        6.83       43.79    163.10 o
  17   4  12      991.58      897.71    179.15 o
  18   4  12        1.40      -35.64    170.05 o
  19   4  12      614.45      533.77    169.49 o
 -19   5  12        3.07       16.23    173.50 o
 -18   5  12     1312.14     1453.85    201.57 o
 -17   5  12        4.66       24.18    164.72 o
 -16   5  12     2874.95     2624.11    106.57 o
 -15   5  12      297.39      285.17     74.97 o
 -14   5  12     2523.42     2371.37    138.88 o
 -13   5  12     3109.70     2895.48     69.45 o
 -12   5  12    15069.86    14953.09    133.72 o
 -11   5  12      916.91      805.17     72.97 o
 -10   5  12      694.13      695.15     72.80 o
  -9   5  12     1057.46     1170.27     80.87 o
  -8   5  12      987.69      936.79     80.95 o
  -7   5  12      656.30      703.81     62.00 o
  -6   5  12    15532.97    15168.57    147.97 o
  -5   5  12    13041.17    13502.28    138.91 o
  -4   5  12     2788.56     2590.70     78.89 o
  -3   5  12     8510.65     8018.86    211.60 o
  -2   5  12       70.38      166.85     52.72 o
  -1   5  12    10449.70    10859.76    118.80 o
   0   5  12    16901.86    16726.28    155.39 o
   1   5  12     2453.53     2877.85     89.66 o
   2   5  12     1379.98     1461.39     74.48 o
   3   5  12     6612.44     7031.71    135.29 o
   4   5  12      377.84      406.61     49.51 o
   5   5  12    16200.02    16626.47    178.95 o
   6   5  12     6407.84     6589.49     86.82 o
   7   5  12     1277.20     1224.91     58.95 o
   8   5  12     2166.20     2369.40    104.17 o
   9   5  12       44.98       24.71     73.49 o
  10   5  12      378.85      367.31     81.28 o
  11   5  12     9512.95     9119.99    672.78 o
  12   5  12     3537.12     3202.45    257.37 o
  13   5  12        4.62      -16.79    148.04 o
  14   5  12       47.97       -5.27    160.56 o
  15   5  12        0.92       17.54    156.85 o
  16   5  12      702.26      690.89    172.69 o
  17   5  12     2025.11     2082.89    212.35 o
  18   5  12      231.04      200.43    159.41 o
  19   5  12        0.85     -142.81    166.07 o
 -18   6  12      225.50      386.18    161.32 o
 -17   6  12      386.33      498.42    177.94 o
 -16   6  12      341.84      479.20     98.81 o
 -15   6  12      642.78      566.82     92.37 o
 -14   6  12       52.24      -17.17     80.67 o
 -13   6  12      547.42      425.01     58.23 o
 -12   6  12     1091.54     1177.85     67.85 o
 -11   6  12        4.38        9.76     69.98 o
 -10   6  12     1507.44     1711.40     93.44 o
  -9   6  12     3119.05     3225.53    211.92 o
  -8   6  12     4193.41     3936.64    111.25 o
  -7   6  12     3699.97     3975.62    117.80 o
  -6   6  12    17744.05    17163.40    201.63 o
  -5   6  12       69.19       62.11     51.67 o
  -4   6  12     1961.79     2005.74     65.52 o
  -3   6  12       11.33       86.16     58.02 o
  -2   6  12     7680.60     7826.02    112.69 o
  -1   6  12       21.63       15.88     52.92 o
   0   6  12     7870.69     8057.08    124.69 o
   1   6  12      153.79      148.52     56.50 o
   2   6  12     8937.56     9328.31    146.83 o
   3   6  12      353.14      397.60     73.17 o
   4   6  12     1017.23     1021.80     75.46 o
   5   6  12     1554.92     1379.48     80.45 o
   6   6  12     3085.97     3123.70    106.23 o
   7   6  12      253.11      246.24     55.66 o
   8   6  12    22355.33    21141.16   1186.17 o
   9   6  12     2026.67     1774.68    112.57 o
  10   6  12        0.99      -16.24     81.20 o
  11   6  12      182.94      236.06    152.41 o
  12   6  12      917.05      806.86    174.05 o
  13   6  12      926.14      910.07    177.76 o
  14   6  12     5295.31     6183.95    264.59 o
  15   6  12        3.79        5.32    161.84 o
  16   6  12      149.07      104.99    164.17 o
  17   6  12      103.33       96.74    163.20 o
  18   6  12      113.70      105.57    163.54 o
 -17   7  12      170.84      205.87    188.43 o
 -16   7  12      164.72      212.19    182.41 o
 -15   7  12      382.21      457.03     95.42 o
 -14   7  12       35.23       17.50     87.04 o
 -13   7  12      399.89      453.77     67.28 o
 -12   7  12     3715.13     4328.44    110.88 o
 -11   7  12      599.73      639.04     71.86 o
 -10   7  12     1138.37     1338.40     99.29 o
  -9   7  12     4677.70     4675.78    134.13 o
  -8   7  12      858.58      888.03     91.29 o
  -7   7  12        7.92       52.64     85.40 o
  -6   7  12       51.38      344.52     96.76 o
  -5   7  12     9427.09    10031.64    221.96 o
  -4   7  12        6.89      -14.54    112.65 o
  -3   7  12    11700.25    11253.55    240.60 o
  -2   7  12     1713.03     1596.35    116.76 o
  -1   7  12       68.77      100.99     74.85 o
   0   7  12      578.61      630.64     81.78 o
   1   7  12     1324.20     1165.84     86.33 o
   2   7  12      734.37      756.12     79.11 o
   3   7  12     4846.58     4503.90    117.63 o
   4   7  12     3838.75     4125.35    117.12 o
   5   7  12    14541.48    14172.67    522.65 o
   6   7  12      876.92      862.07     85.13 o
   7   7  12      378.27      339.55     77.81 o
   8   7  12       74.96       36.15     71.35 o
   9   7  12     2540.43     2619.72    200.00 o
  10   7  12     1364.33     1055.67    169.81 o
  11   7  12     8513.87     8106.24    281.12 o
  12   7  12      525.72      669.07    172.09 o
  13   7  12       18.99        8.14    156.94 o
  14   7  12       51.48       86.30    169.69 o
  15   7  12        1.02      144.09    163.23 o
  16   7  12       40.02       19.60    170.31 o
  17   7  12     3292.36     2983.84    231.92 o
  18   7  12     1051.80      939.87    194.69 o
 -16   8  12       38.03       60.62    171.45 o
 -15   8  12     1636.65     1793.24    126.28 o
 -14   8  12      123.91      101.61     93.18 o
 -13   8  12       74.24       62.10     95.84 o
 -12   8  12     1653.71     1553.82     82.87 o
 -11   8  12       67.47       30.88     71.61 o
 -10   8  12      311.01      291.59     75.28 o
  -9   8  12     5366.31     5788.07    147.56 o
  -8   8  12      149.72       90.83    115.56 o
  -7   8  12     1664.94     1462.60    139.80 o
  -6   8  12     1726.37     1709.56    148.59 o
  -5   8  12     2147.66     2096.56    153.19 o
  -4   8  12     1149.98     1179.40    139.68 o
  -3   8  12      171.20      370.13    141.22 o
  -2   8  12      854.82      899.10    146.62 o
  -1   8  12     3306.15     3629.50    190.83 o
   0   8  12     2613.69     2332.04    166.52 o
   1   8  12     6006.33     6428.95    222.08 o
   2   8  12     9620.02     9022.46    165.75 o
   3   8  12      853.94      636.21     87.41 o
   4   8  12     1229.10     1086.37     94.88 o
   5   8  12       60.54      -19.52     79.73 o
   6   8  12     4074.08     3851.15    123.93 o
   7   8  12     5759.98     5717.75    344.94 o
   8   8  12     3912.59     4027.26    277.81 o
   9   8  12        0.14        9.01    151.80 o
  10   8  12      326.16      215.61    161.88 o
  11   8  12      108.07       87.89    171.93 o
  12   8  12       88.25       66.01    168.80 o
  13   8  12      222.21      324.98    170.09 o
  14   8  12     6513.68     6362.24    282.78 o
  15   8  12      947.84      915.84    194.23 o
  16   8  12      346.50      328.21    174.35 o
  17   8  12        5.40       26.04    174.69 o
 -15   9  12     2085.94     1965.73    161.35 o
 -14   9  12     1485.00     1417.74    151.11 o
 -13   9  12      208.65      246.37    129.03 o
 -12   9  12     4282.59     4236.65    141.07 o
 -11   9  12      227.78      203.82     87.06 o
 -10   9  12      236.90      141.40     88.75 o
  -9   9  12     1031.07     1070.83    137.08 o
  -8   9  12      942.12     1029.40    137.24 o
  -7   9  12     3754.76     3592.35    184.75 o
  -6   9  12    14125.02    14274.14    292.08 o
  -5   9  12      909.89     1333.16    154.72 o
  -4   9  12       33.29       74.44    129.66 o
  -3   9  12     2650.24     2679.59    177.90 o
  -2   9  12     2174.17     2803.94    181.67 o
  -1   9  12     2725.41     2788.01    182.01 o
   0   9  12     2610.39     2465.16    172.59 o
   1   9  12      203.55      312.37    149.35 o
   2   9  12      487.65      345.88    158.18 o
   3   9  12     2290.09     2303.41    189.56 o
   4   9  12     1431.67     1645.52    172.29 o
   5   9  12     2451.44     2554.09    211.18 o
   6   9  12      554.14      550.87    175.21 o
   7   9  12     1179.82      929.43    170.15 o
   8   9  12      317.01      292.03    173.29 o
   9   9  12       53.03        9.51    171.86 o
  10   9  12      835.37      894.67    177.50 o
  11   9  12     3598.30     3577.95    236.01 o
  12   9  12      171.38      139.90    169.13 o
  13   9  12       58.82       40.92    170.29 o
  14   9  12      449.61      339.39    183.77 o
  15   9  12      612.62      510.23    189.57 o
 -15  10  12     4052.74     3619.54    208.87 o
 -14  10  12       30.32       15.48    140.90 o
 -13  10  12     1056.35      873.83    153.20 o
 -12  10  12      470.58      434.83    139.31 o
 -11  10  12      393.38      310.56     92.77 o
 -10  10  12     1663.72     1715.63    115.58 o
  -9  10  12     8743.18     8516.82    367.35 o
  -8  10  12      377.31      415.03    101.17 o
  -7  10  12       15.51       81.01    135.46 o
  -6  10  12      841.08      838.23    149.53 o
  -5  10  12        7.22       44.20    135.31 o
  -4  10  12     1224.52     1102.44    162.81 o
  -3  10  12    10099.97    10615.41    287.85 o
  -2  10  12      118.73      131.24    138.32 o
  -1  10  12     1123.52     1198.96    177.43 o
   0  10  12       80.62      196.85    161.38 o
   1  10  12      341.52      504.23    153.99 o
   2  10  12       60.97      165.93    149.51 o
   3  10  12     2564.48     2398.12    194.13 o
   4  10  12      297.34      484.43    169.62 o
   5  10  12     1164.98     1081.23    194.23 o
   6  10  12       77.07       69.56    169.28 o
   7  10  12       86.43      186.54    163.25 o
   8  10  12       68.07      244.96    184.16 o
   9  10  12      387.35      386.98    173.85 o
  10  10  12       74.09       17.58    163.46 o
  11  10  12       35.01      200.51    178.61 o
  12  10  12       95.20       -1.05    180.33 o
 -14  11  12      100.53      -20.89    148.75 o
 -13  11  12     1048.45      665.03    163.63 o
 -12  11  12     2252.22     2176.47    195.80 o
 -11  11  12      568.60      485.57    104.11 o
 -10  11  12      549.93      607.44    106.24 o
  -9  11  12      106.22      107.52     96.07 o
  -8  11  12      106.61       72.63     97.11 o
  -7  11  12       31.69      125.77    102.08 o
  -6  11  12     7252.19     7564.70    260.35 o
  -5  11  12     1111.88     1252.44    166.55 o
  -4  11  12      844.60      833.82    161.49 o
  -3  11  12     1058.69     1017.42    171.40 o
  -2  11  12      274.98      323.79    151.30 o
  -1  11  12        2.91      221.29    165.71 o
   0  11  12     5508.54     5818.37    250.41 o
   1  11  12     1000.77     1149.68    172.56 o
   2  11  12     1705.95     1555.43    197.53 o
   3  11  12     1725.28     1787.18    201.02 o
   4  11  12       81.98      197.82    170.93 o
   5  11  12      235.97      239.76    165.79 o
   6  11  12     1516.45     1734.20    205.81 o
   7  11  12      651.79      572.82    195.82 o
   8  11  12      517.09      453.52    175.00 o
   9  11  12       18.92      -48.76    185.27 o
 -10  12  12      360.79      297.24    148.75 o
  -9  12  12     1043.27     1211.79    125.20 o
  -8  12  12      285.19      219.36    110.33 o
  -7  12  12     1458.73     1325.11    124.90 o
  -6  12  12      244.35      287.81    112.02 o
  -5  12  12      375.15      454.45    109.64 o
  -4  12  12        3.81       97.77    158.35 o
  -3  12  12     1038.39     1074.29    177.09 o
  -2  12  12     1710.29     1815.09    198.22 o
  -1  12  12     1254.12     1132.84    188.76 o
   0  12  12      513.21      485.41    182.06 o
   1  12  12       26.90       78.91    159.48 o
   2  12  12      834.30     1045.41    181.52 o
   3  12  12     2875.45     3070.99    234.12 o
   4  12  12      330.41      266.10    183.80 o
   5  12  12      801.02      712.84    190.68 o
  -8  13  12      680.38      536.17    163.97 o
  -7  13  12      216.68      -35.36    163.58 o
  -6  13  12        7.89      197.61    171.64 o
  -5  13  12      553.87      481.76    173.06 o
  -4  13  12     1930.32     1703.87    199.14 o
 -21   0  13     1042.78      862.46    204.26 o
 -19   0  13     3007.01     2867.67    240.19 o
 -17   0  13     2106.93     2097.18    214.40 o
 -15   0  13    21973.23    21256.24    429.38 o
 -13   0  13      565.46      449.57    152.07 o
 -11   0  13      325.21      331.53     29.52 o
  -9   0  13    34036.33    34610.46    245.01 o
  -7   0  13     1371.16     1100.40     78.54 o
  -5   0  13     3013.17     2940.88     81.55 o
  -3   0  13    27230.93    26969.00    224.87 o
  -1   0  13     1015.19      824.49    121.05 o
   1   0  13    40196.79    42491.01    412.91 o
   3   0  13     2232.56     1909.90    250.07 o
   5   0  13     1520.68     1955.82    151.42 o
   7   0  13     1372.77     1543.75    104.78 o
   9   0  13     5941.94     5501.06    148.81 o
  11   0  13       15.00        4.76    145.18 o
  13   0  13       57.88       29.29    140.69 o
  15   0  13      510.79      567.22    152.30 o
  17   0  13      152.23      184.15    138.46 o
 -21   1  13       20.04        8.29    118.24 o
 -20   1  13     2142.75     2014.62    159.21 o
 -19   1  13      990.24      983.69    129.77 o
 -18   1  13     5971.85     5840.90    328.02 o
 -17   1  13       67.18       70.12    123.79 o
 -16   1  13     3274.40     3089.37    159.27 o
 -15   1  13      943.10      890.55    122.49 o
 -14   1  13     4291.31     3940.74    216.46 o
 -13   1  13      102.95      169.59    133.54 o
 -12   1  13    10844.32    10194.01    103.11 o
 -11   1  13       91.99      129.62     35.98 o
 -10   1  13     3318.70     3380.48     74.86 o
  -9   1  13       50.84       71.94     39.29 o
  -8   1  13       30.90       41.02     35.22 o
  -7   1  13     1605.86     1852.76     53.00 o
  -6   1  13    29698.36    27663.52    156.21 o
  -5   1  13      397.31      278.60     48.33 o
  -4   1  13      306.74      262.98     43.97 o
  -3   1  13    29560.38    29446.90    170.00 o
  -2   1  13      221.47      192.70     40.93 o
  -1   1  13     2325.08     2972.16    103.96 o
   0   1  13    15988.73    15399.45    176.14 o
   1   1  13       73.07      160.50     44.90 o
   2   1  13       10.59       11.99     32.84 o
   3   1  13     4182.94     4519.90    128.76 o
   4   1  13       48.63       74.25     79.44 o
   5   1  13     7434.23     5892.41    231.02 o
   6   1  13     1849.10     2145.07    143.37 o
   7   1  13     1414.57     1580.94     75.51 o
   8   1  13     3933.65     4161.06     97.25 o
   9   1  13       19.88       -0.86     61.74 o
  10   1  13        9.34       29.93     64.82 o
  11   1  13     5344.02     5706.39    227.43 o
  12   1  13      102.60      116.41    102.10 o
  13   1  13      240.60      459.93    102.47 o
  14   1  13      663.06      796.29    115.88 o
  15   1  13      145.10       88.35     97.90 o
  16   1  13     1661.67     1627.55    118.75 o
  17   1  13      829.56      820.84    156.80 o
  18   1  13      143.07      182.51    134.51 o
  19   1  13       11.75        9.70    121.83 o
 -21   2  13     1734.03     1607.25    213.64 o
 -20   2  13        2.19      -88.29    117.05 o
 -19   2  13     2011.19     1972.55    147.22 o
 -18   2  13     1189.07      929.21    133.52 o
 -17   2  13     1246.91     1563.10    188.24 o
 -16   2  13      468.58      459.35    161.60 o
 -15   2  13     1628.51     1597.04    172.40 o
 -14   2  13      601.70      549.48     37.33 o
 -13   2  13     9849.23     9414.46     94.25 o
 -12   2  13     1899.18     1715.93     87.38 o
 -11   2  13      472.79      471.45     84.60 o
 -10   2  13      165.13      241.32     28.90 o
  -9   2  13     4542.53     4707.42    136.73 o
  -8   2  13     6602.12     6285.80     76.23 o
  -7   2  13      438.77      419.88     41.44 o
  -6   2  13    11876.60    11113.52    140.71 o
  -5   2  13       84.83      180.45     52.46 o
  -4   2  13     2511.48     2132.31     62.54 o
  -3   2  13     4715.18     4059.98     68.97 o
  -2   2  13    11808.85    11340.50     99.05 o
  -1   2  13     3923.47     3092.98     76.82 o
   0   2  13     5274.85     4683.44     90.76 o
   1   2  13     7719.33     8022.71    104.73 o
   2   2  13    33024.73    32123.59    199.80 o
   3   2  13    14919.62    14651.89    184.39 o
   4   2  13     3797.73     3513.18    212.35 o
   5   2  13     6121.09     6025.11    144.95 o
   6   2  13     7198.18     6749.16     83.24 o
   7   2  13        4.66       39.11     38.16 o
   8   2  13    22855.06    22131.10    138.98 o
   9   2  13      935.46      820.54     49.68 o
  10   2  13      913.41      879.36     85.95 o
  11   2  13     1485.62     1809.40    122.74 o
  12   2  13      531.44      532.86    106.24 o
  13   2  13     1352.07      999.54    156.02 o
  14   2  13    13490.60    13520.95    344.64 o
  15   2  13      348.35      338.64    158.15 o
  16   2  13       54.31       59.92    153.26 o
  17   2  13     1409.27     1435.50    178.77 o
  18   2  13       26.14       18.96    139.06 o
  19   2  13      743.49      598.34    146.57 o
 -20   3  13        0.10      -85.43    125.27 o
 -19   3  13      145.38      103.30    175.73 o
 -18   3  13       14.67      166.37    164.57 o
 -17   3  13      203.97      288.39    149.46 o
 -16   3  13      583.02      677.41    175.47 o
 -15   3  13     2254.86     2020.95     67.67 o
 -14   3  13      441.60      425.66     42.99 o
 -13   3  13       36.18       10.35     42.58 o
 -12   3  13     1851.56     1765.18    111.93 o
 -11   3  13     8840.83     8903.50     95.97 o
 -10   3  13      216.35      183.36     48.44 o
  -9   3  13     9791.99    10426.38    125.70 o
  -8   3  13      588.71      564.73     40.69 o
  -7   3  13     2824.69     2673.07     72.56 o
  -6   3  13      723.87      748.58     46.77 o
  -5   3  13    16245.88    15570.27    149.18 o
  -4   3  13      844.95      763.67     62.54 o
  -3   3  13     6275.48     5700.20     91.48 o
  -2   3  13      106.68      161.31     48.43 o
  -1   3  13    41218.14    39487.54    235.27 o
   0   3  13     1984.58     2136.77     59.37 o
   1   3  13    28775.82    28912.51    190.84 o
   2   3  13       20.66      118.19     80.60 o
   3   3  13    22108.25    21162.16    177.50 o
   4   3  13        9.29       30.41     36.56 o
   5   3  13    33908.67    32419.09    313.62 o
   6   3  13      412.16      363.60     25.76 o
   7   3  13     7099.84     6561.31    140.14 o
   8   3  13      482.43      453.45     42.81 o
   9   3  13     7124.64     6582.97    212.92 o
  10   3  13       52.89       31.46     13.13 o
  11   3  13    16265.87    14711.46    193.42 o
  12   3  13      214.93      183.62     46.98 o
  13   3  13      506.70      525.03     79.98 o
  14   3  13      343.52      247.43    171.08 o
  15   3  13       22.55      -57.19    168.37 o
  16   3  13      104.44       93.48    165.22 o
  17   3  13     6536.51     6878.72    277.65 o
  18   3  13      207.41      114.78    160.79 o
  19   3  13      117.63      115.88    149.81 o
 -20   4  13       62.41       39.56    188.23 o
 -19   4  13      939.22     1002.06    209.14 o
 -18   4  13       32.88       -4.97    157.07 o
 -17   4  13      588.93      582.62    180.12 o
 -16   4  13     1173.94     1336.68    199.88 o
 -15   4  13     2669.24     2823.45     99.05 o
 -14   4  13     3690.83     3607.49    125.96 o
 -13   4  13       55.50      116.30     43.77 o
 -12   4  13     4561.50     4289.72    143.58 o
 -11   4  13       54.48       84.99     58.84 o
 -10   4  13      554.41      836.29     73.32 o
  -9   4  13      727.88      942.22     73.46 o
  -8   4  13     9805.17     8829.21    102.13 o
  -7   4  13     5555.65     5664.90     78.87 o
  -6   4  13     3553.55     3598.32     69.35 o
  -5   4  13     1455.14     1614.92     70.80 o
  -4   4  13    17954.74    18039.26    316.38 o
  -3   4  13     5183.88     5162.01     90.95 o
  -2   4  13     5503.70     5714.84     92.58 o
  -1   4  13        1.42       22.32     46.13 o
   0   4  13     7180.47     7356.43     94.21 o
   1   4  13     2132.50     2361.61     80.63 o
   2   4  13    18629.71    18983.26    165.77 o
   3   4  13      120.33      153.87     52.10 o
   4   4  13     7677.53     7777.13     96.62 o
   5   4  13      351.58      447.53     44.25 o
   6   4  13     5748.29     5844.88     69.70 o
   7   4  13      390.43      479.88     46.15 o
   8   4  13    17190.18    16640.97    231.08 o
   9   4  13     1535.53     1437.91     75.01 o
  10   4  13        4.24        7.33     68.08 o
  11   4  13       56.98      101.10     69.64 o
  12   4  13       29.94       23.59     69.07 o
  13   4  13      169.30      146.71     40.35 o
  14   4  13    11280.97    11672.77    331.05 o
  15   4  13       62.64      130.24    162.69 o
  16   4  13       71.37       17.88    168.97 o
  17   4  13      128.94      -17.19    170.83 o
  18   4  13       97.22      153.34    172.47 o
  19   4  13       35.18       21.76    158.10 o
 -19   5  13        6.53       23.34    180.97 o
 -18   5  13     2833.74     2856.48    232.65 o
 -17   5  13      429.87      493.03    184.82 o
 -16   5  13     2302.86     2130.70    190.70 o
 -15   5  13      734.14     1021.88     86.44 o
 -14   5  13        1.10      -10.80     74.02 o
 -13   5  13      346.95      301.31     50.00 o
 -12   5  13     6930.18     7475.24    133.41 o
 -11   5  13     3174.31     3115.73    101.81 o
 -10   5  13       21.34        3.05     63.32 o
  -9   5  13     2409.78     2368.85     95.74 o
  -8   5  13     1282.45     1577.61     86.39 o
  -7   5  13      808.83      727.29     80.01 o
  -6   5  13     6659.21     6138.76    104.90 o
  -5   5  13     4034.65     4421.89     94.11 o
  -4   5  13     3593.40     4134.01     77.52 o
  -3   5  13     3722.09     3646.53     72.30 o
  -2   5  13      878.75      721.18     60.67 o
  -1   5  13     4108.21     4152.20     85.16 o
   0   5  13     2177.87     2464.22     74.97 o
   1   5  13     5961.27     5771.78     95.46 o
   2   5  13       33.69       19.52     46.15 o
   3   5  13     1414.44     1387.26     56.45 o
   4   5  13     1895.54     2014.90     71.40 o
   5   5  13    19262.32    19701.76    178.76 o
   6   5  13      249.34      329.89     49.00 o
   7   5  13      678.69      709.01     53.67 o
   8   5  13       83.80       92.23     46.64 o
   9   5  13        7.03        2.25     44.85 o
  10   5  13      531.62      551.28     84.02 o
  11   5  13     7977.52     6935.67    583.60 o
  12   5  13     3696.70     3445.06    332.12 o
  13   5  13      161.12      122.15    156.11 o
  14   5  13       94.19      148.83    166.75 o
  15   5  13        3.53      -49.96    158.77 o
  16   5  13      253.11      331.83    175.25 o
  17   5  13     3222.82     2836.11    234.45 o
  18   5  13        0.54      -10.92    162.44 o
  19   5  13        0.61        6.23    170.92 o
 -18   6  13     1013.45     1058.68    211.97 o
 -17   6  13      583.17      715.04    188.42 o
 -16   6  13      712.39      832.58    168.14 o
 -15   6  13     3639.90     3737.83    125.17 o
 -14   6  13      217.63      174.32     81.15 o
 -13   6  13     1350.04     1505.93     69.62 o
 -12   6  13      541.65      649.58     64.02 o
 -11   6  13      414.71      377.52     78.19 o
 -10   6  13     5059.35     5713.82    234.86 o
  -9   6  13    20245.18    20392.11    654.32 o
  -8   6  13      108.93      254.31     87.45 o
  -7   6  13      953.93      925.03     86.74 o
  -6   6  13     5014.41     5247.83    131.17 o
  -5   6  13     1102.88     1063.06     59.86 o
  -4   6  13      412.48      462.79     55.75 o
  -3   6  13     9606.94     9059.45    119.75 o
  -2   6  13     3034.10     3165.72     86.01 o
  -1   6  13      142.79      163.17     55.85 o
   0   6  13      312.95      365.23     60.21 o
   1   6  13     3762.90     3785.72    108.01 o
   2   6  13     4084.58     3972.71    108.91 o
   3   6  13     5235.29     5644.43    120.40 o
   4   6  13      995.12      991.92     78.43 o
   5   6  13      275.57      250.96     65.83 o
   6   6  13     1204.40     1069.99     65.55 o
   7   6  13     1505.29     1604.43     69.25 o
   8   6  13     3278.30     3422.26     95.54 o
   9   6  13      252.89      141.07     55.73 o
  10   6  13     1766.87     1707.02    110.10 o
  11   6  13     3236.50     3247.90    215.08 o
  12   6  13     1163.11     1092.93    182.12 o
  13   6  13       20.94       56.65    157.79 o
  14   6  13      311.53      421.18    177.24 o
  15   6  13      195.87      261.14    170.55 o
  16   6  13        8.37      -34.70    169.70 o
  17   6  13      222.61      177.15    175.77 o
  18   6  13      325.48      291.74    171.57 o
 -17   7  13        1.53       16.10    152.58 o
 -16   7  13      852.26      787.09    169.54 o
 -15   7  13      802.29      801.04     94.60 o
 -14   7  13     1361.20     1482.65    108.27 o
 -13   7  13      750.27      777.56     70.23 o
 -12   7  13    14938.75    15563.30    304.00 o
 -11   7  13       77.57      139.06     80.40 o
 -10   7  13     1537.33     1502.64     99.92 o
  -9   7  13       14.08       18.51     75.43 o
  -8   7  13     1989.21     1957.06    108.27 o
  -7   7  13      276.57      364.86     84.08 o
  -6   7  13    18363.39    18013.71    221.29 o
  -5   7  13       84.04      157.08    126.26 o
  -4   7  13     6671.60     6295.42    202.29 o
  -3   7  13      159.32      259.39    125.10 o
  -2   7  13        9.65       -2.58     80.98 o
  -1   7  13      126.97      156.69     72.20 o
   0   7  13     5736.34     5193.66    814.16 o
   1   7  13     2944.53     2765.15    143.83 o
   2   7  13      611.85      656.77     83.43 o
   3   7  13        2.54      -44.96     73.16 o
   4   7  13      741.99      555.01     80.18 o
   5   7  13     1342.75     1680.11     94.81 o
   6   7  13      425.80      476.45     80.07 o
   7   7  13      124.94       67.87     72.09 o
   8   7  13     2098.29     2222.29     99.38 o
   9   7  13      134.87       91.14     67.51 o
  10   7  13        9.55       19.97    156.40 o
  11   7  13       22.98      277.09    174.81 o
  12   7  13       17.75       88.08    159.62 o
  13   7  13       11.93      -17.19    159.65 o
  14   7  13     1503.96     1696.55    204.72 o
  15   7  13      491.34      585.75    177.61 o
  16   7  13      752.38      705.33    186.43 o
  17   7  13      134.53      157.21    181.30 o
  18   7  13      288.88      200.54    174.54 o
 -16   8  13     1177.90     1299.38    208.66 o
 -15   8  13     4579.50     4244.04    150.66 o
 -14   8  13      515.35      478.74    101.70 o
 -13   8  13     1916.41     1885.62    121.93 o
 -12   8  13        3.51       -3.05     67.75 o
 -11   8  13      164.80      198.69     70.31 o
 -10   8  13        0.83       30.86     89.47 o
  -9   8  13     5645.84     6372.01    158.14 o
  -8   8  13     3468.58     3337.05    169.46 o
  -7   8  13     1245.21     1357.52    135.80 o
  -6   8  13     2304.03     2102.89    153.41 o
  -5   8  13      615.52      632.57    132.38 o
  -4   8  13      862.97      916.98    139.07 o
  -3   8  13     8762.99     8636.46    238.52 o
  -2   8  13     6081.68     6221.47    225.70 o
  -1   8  13     2477.30     2376.90    169.55 o
   0   8  13     3291.21     3393.04    199.65 o
   1   8  13      885.61     1154.50    176.67 o
   2   8  13     3912.31     4485.63    223.62 o
   3   8  13      478.67      453.59     89.63 o
   4   8  13     1886.61     1786.78    103.28 o
   5   8  13     3000.16     2645.39    110.84 o
   6   8  13      758.10      643.25    140.40 o
   7   8  13        1.12       23.47     76.83 o
   8   8  13     9767.44    10862.91    314.21 o
   9   8  13      944.10      904.01    170.62 o
  10   8  13      672.28      498.42    179.88 o
  11   8  13      116.55       71.26    182.62 o
  12   8  13      125.93       28.77    175.26 o
  13   8  13      839.21      894.62    195.68 o
  14   8  13      514.52      910.38    201.72 o
  15   8  13       14.97       36.91    177.63 o
  16   8  13      104.68      209.91    178.25 o
 -15   9  13       65.22      197.51    132.55 o
 -14   9  13       68.92       99.60     97.62 o
 -13   9  13      395.15      274.39    126.66 o
 -12   9  13       43.42      120.62     87.02 o
 -11   9  13     3237.06     3304.89    123.32 o
 -10   9  13     1820.33     1820.97    110.20 o
  -9   9  13       26.37       15.08    123.80 o
  -8   9  13       99.23       83.17    120.89 o
  -7   9  13      976.64     1058.10    146.23 o
  -6   9  13     2328.52     2873.26    179.69 o
  -5   9  13     7256.15     7489.13    237.31 o
  -4   9  13      979.94     1052.84    159.65 o
  -3   9  13     5124.09     5257.37    216.80 o
  -2   9  13      390.11      418.70    142.71 o
  -1   9  13     3412.34     3545.61    201.98 o
   0   9  13     3504.31     3621.70    209.26 o
   1   9  13     1234.18     1125.29    165.26 o
   2   9  13     2552.14     2456.04    185.41 o
   3   9  13      672.79      858.12    158.23 o
   4   9  13      325.88      243.79    157.68 o
   5   9  13     9021.01     9699.81    302.35 o
   6   9  13     2671.43     2573.95    210.60 o
   7   9  13      693.88      805.45    171.73 o
   8   9  13       50.08      128.64    175.37 o
   9   9  13       16.27      -52.43    170.31 o
  10   9  13      439.74      378.38    166.94 o
  11   9  13     4864.63     5158.68    266.58 o
  12   9  13      632.26      589.52    188.75 o
  13   9  13        1.98      -87.27    182.22 o
  14   9  13       99.45      -44.39    191.40 o
 -14  10  13     1135.52      985.67    154.01 o
 -13  10  13      125.29       78.92    136.93 o
 -12  10  13      114.61      188.33    135.34 o
 -11  10  13      122.63      114.65     92.39 o
 -10  10  13       83.45       45.03     94.23 o
  -9  10  13      218.65      363.38    101.11 o
  -8  10  13     1083.27     1268.12    154.37 o
  -7  10  13     1933.51     2153.74    173.96 o
  -6  10  13      428.88      559.82    144.07 o
  -5  10  13      872.48     1076.32    152.91 o
  -4  10  13     2003.41     2226.80    175.73 o
  -3  10  13      194.64      289.94    147.22 o
  -2  10  13     2986.25     3280.47    207.98 o
  -1  10  13     2961.72     2426.53    190.84 o
   0  10  13      355.08      287.15    167.45 o
   1  10  13     1443.32     1596.34    193.19 o
   2  10  13     8399.93     8172.01    285.02 o
   3  10  13     1952.01     1869.64    193.21 o
   4  10  13      711.27      725.53    177.10 o
   5  10  13     1191.80     1238.77    200.02 o
   6  10  13      918.55      808.54    189.67 o
   7  10  13     3198.10     3265.41    223.60 o
   8  10  13     3287.33     3654.48    245.82 o
   9  10  13      471.00      510.34    175.98 o
  10  10  13       96.51       81.26    185.06 o
  11  10  13      230.35      232.63    179.23 o
 -14  11  13        6.27      -51.81    144.30 o
 -13  11  13        1.18      -40.41    153.96 o
 -12  11  13      792.64      836.96    171.82 o
 -11  11  13      473.71      584.40    160.82 o
 -10  11  13      480.12      379.07     98.48 o
  -9  11  13     1000.92      997.01    120.67 o
  -8  11  13      303.63      241.22    102.34 o
  -7  11  13      425.48      461.58    148.70 o
  -6  11  13     2529.54     2641.74    198.20 o
  -5  11  13       95.85      110.92    151.10 o
  -4  11  13     1667.91     1816.56    184.32 o
  -3  11  13      459.30      484.02    152.66 o
  -2  11  13     1877.47     2341.21    197.22 o
  -1  11  13     4009.90     4634.18    238.47 o
   0  11  13      718.08      905.25    182.06 o
   1  11  13     1186.18     1247.65    181.98 o
   2  11  13      307.15      349.16    171.22 o
   3  11  13     1120.40     1274.05    196.91 o
   4  11  13     2315.31     2616.67    220.62 o
   5  11  13     3553.60     3181.76    229.10 o
   6  11  13     1211.71     1046.26    187.15 o
   7  11  13     1454.69     1444.53    215.49 o
   8  11  13      395.05      324.17    184.70 o
 -10  12  13      968.32      813.79    157.03 o
  -9  12  13     3299.18     3168.55    208.68 o
  -8  12  13       68.93       -3.77    105.00 o
  -7  12  13      121.15      173.93    110.68 o
  -6  12  13     1596.16     1460.46    130.14 o
  -5  12  13      423.48      529.00    162.29 o
  -4  12  13     1034.45     1066.11    174.10 o
  -3  12  13     1646.69     1689.85    190.00 o
  -2  12  13      231.04      242.11    171.37 o
  -1  12  13       97.16      129.66    170.94 o
   0  12  13      472.36      373.86    183.57 o
   1  12  13     1002.67     1027.98    186.50 o
   2  12  13     1414.85     1782.99    211.69 o
   3  12  13      531.66      610.51    195.58 o
   4  12  13      387.63      465.72    196.27 o
  -8  13  13      158.97      212.24    153.86 o
  -7  13  13      240.44      225.29    167.51 o
 -20   0  14      690.75      725.22    185.70 o
 -18   0  14      411.73      393.20    171.43 o
 -16   0  14     1352.74     1458.29    172.12 o
 -14   0  14    17813.45    15972.58    371.39 o
 -12   0  14     6732.33     5716.38    325.50 o
 -10   0  14     5243.67     5449.89    103.64 o
  -8   0  14    34641.43    35373.65    292.24 o
  -6   0  14     4652.63     4262.82     93.76 o
  -4   0  14    23167.80    22484.39    197.30 o
  -2   0  14    99818.09    96229.21    542.67 o
   0   0  14     9568.91     8329.87    196.82 o
   2   0  14    47223.80    48028.40    463.61 o
   4   0  14      896.79      661.51    139.24 o
   6   0  14     5023.43     4820.33    132.13 o
   8   0  14    38903.79    37471.85    462.90 o
  10   0  14     1319.17     1249.28    169.15 o
  12   0  14      644.10      573.82    149.15 o
  14   0  14    10787.28    10474.19    301.52 o
  16   0  14       98.63      187.38    142.50 o
  18   0  14      720.12      751.86    140.64 o
 -20   1  14      527.59      666.87    136.67 o
 -19   1  14      365.65      484.09    119.31 o
 -18   1  14      628.22      768.55    135.41 o
 -17   1  14     2920.29     3188.58    167.94 o
 -16   1  14       59.99       61.45    113.99 o
 -15   1  14      334.67      416.56    119.13 o
 -14   1  14     3876.37     3944.69    214.90 o
 -13   1  14      547.54      464.92     37.48 o
 -12   1  14      150.57      225.15     43.97 o
 -11   1  14    13054.33    12451.03    134.20 o
 -10   1  14     1725.52     1735.63     48.65 o
  -9   1  14     5689.65     5691.50     79.53 o
  -8   1  14       71.66       49.30     40.19 o
  -7   1  14    11011.42    11197.43     96.42 o
  -6   1  14    22743.21    22860.80    268.02 o
  -5   1  14    21605.21    21180.87    354.68 o
  -4   1  14     8684.22     8370.80    173.70 o
  -3   1  14     8254.11     8536.10     90.58 o
  -2   1  14       18.94       15.95     42.08 o
  -1   1  14    23079.56    19672.16    173.89 o
   0   1  14       80.14      345.08     59.59 o
   1   1  14     4793.72     4556.58     87.65 o
   2   1  14      402.64      542.25     40.27 o
   3   1  14     8302.63     8100.66    154.99 o
   4   1  14      371.06      487.76    108.21 o
   5   1  14    26399.95    24796.54    247.58 o
   6   1  14       96.32      112.62     35.03 o
   7   1  14     3698.28     4054.95     96.05 o
   8   1  14     1017.04      971.21     76.11 o
   9   1  14       59.00       82.67     67.11 o
  10   1  14     1149.26     1020.81    114.29 o
  11   1  14    10948.56    11153.38    207.63 o
  12   1  14       28.63       16.71    102.56 o
  13   1  14      268.88      286.97    106.45 o
  14   1  14     5331.23     5918.06    172.07 o
  15   1  14      117.68      108.74    100.12 o
  16   1  14      151.68      182.68     99.00 o
  17   1  14     2573.62     2403.83    198.95 o
  18   1  14      163.17      167.81    142.66 o
  19   1  14       21.07      -50.91    126.38 o
 -20   2  14      447.33      430.71    128.27 o
 -19   2  14     1111.93     1270.91    194.54 o
 -18   2  14       27.15      -22.65    125.93 o
 -17   2  14      281.27      396.53    184.32 o
 -16   2  14       12.77       26.85    168.71 o
 -15   2  14    10541.73    10539.79    323.50 o
 -14   2  14      279.20      260.50     26.71 o
 -13   2  14      148.28      166.98     36.60 o
 -12   2  14      894.39      821.48     71.40 o
 -11   2  14      300.03      268.96     30.57 o
 -10   2  14     1045.61     1006.89     37.33 o
  -9   2  14    17647.56    17570.92    108.54 o
  -8   2  14     7262.82     6744.44     85.68 o
  -7   2  14       91.53      136.03     39.12 o
  -6   2  14     2835.93     2973.24     67.79 o
  -5   2  14       57.21       64.43     46.68 o
  -4   2  14     5932.19     5809.62     93.83 o
  -3   2  14     8001.81     7515.66    100.95 o
  -2   2  14     1558.96     1519.26     80.03 o
  -1   2  14       23.47       54.66     59.68 o
   0   2  14     6593.50     7207.23     97.72 o
   1   2  14     7678.23     7408.98    137.29 o
   2   2  14     7283.25     7145.90    133.25 o
   3   2  14      849.88      933.86     91.19 o
   4   2  14     4277.77     4379.23    184.45 o
   5   2  14     1863.81     1945.86     57.59 o
   6   2  14      843.76      825.99     44.23 o
   7   2  14       25.44       28.86     38.43 o
   8   2  14     8614.54     8568.66    119.10 o
   9   2  14      673.57      645.99     50.24 o
  10   2  14      272.87      293.95    104.61 o
  11   2  14     2788.62     3211.40    155.62 o
  12   2  14      179.28      137.38    104.65 o
  13   2  14      214.65      243.68    174.71 o
  14   2  14     3961.52     4452.00    245.57 o
  15   2  14      865.60      748.63    173.57 o
  16   2  14       89.87      125.71    153.33 o
  17   2  14      684.07      648.11    168.18 o
  18   2  14      202.36      205.22    154.14 o
  19   2  14     1155.37     1112.34    172.80 o
 -20   3  14      533.91      353.62    133.78 o
 -19   3  14      432.80      311.64    195.81 o
 -18   3  14     5185.04     5234.58    278.30 o
 -17   3  14       26.26        2.46    164.37 o
 -16   3  14     1783.45     1912.93    181.53 o
 -15   3  14      544.98      538.62     52.84 o
 -14   3  14      883.77      910.12     48.30 o
 -13   3  14       26.46       57.01     44.21 o
 -12   3  14    20109.08    18854.32    257.06 o
 -11   3  14      253.88      299.46     50.49 o
 -10   3  14      589.69      630.66     39.43 o
  -9   3  14     1342.59     1552.66     50.76 o
  -8   3  14      690.01      595.97     50.59 o
  -7   3  14     1129.55     1210.70     57.53 o
  -6   3  14    13685.54    13418.09    125.72 o
  -5   3  14     1406.42     1400.87     75.53 o
  -4   3  14     1021.38     1237.56    109.22 o
  -3   3  14     1120.06     1014.05    107.87 o
  -2   3  14       92.19       82.95     64.28 o
  -1   3  14     2855.34     3168.53     70.35 o
   0   3  14     1735.81     1493.92     54.90 o
   1   3  14     9138.68     9785.67    118.55 o
   2   3  14      208.56      196.24     49.79 o
   3   3  14        5.89       59.92     43.89 o
   4   3  14      878.29      768.90     49.39 o
   5   3  14      463.76      523.24     64.09 o
   6   3  14     1064.16      949.64     65.73 o
   7   3  14      316.96      265.29     50.58 o
   8   3  14     1458.67     1381.49     79.62 o
   9   3  14     1120.41     1080.89    106.14 o
  10   3  14      768.55      713.98    104.02 o
  11   3  14      409.66      416.97     70.19 o
  12   3  14     1169.37      908.09    170.57 o
  13   3  14       29.87       -4.57    159.59 o
  14   3  14      336.06      189.64    173.55 o
  15   3  14       50.06      -30.05    168.05 o
  16   3  14     3608.23     3069.06    229.98 o
  17   3  14      479.21      555.55    177.23 o
  18   3  14      210.54      173.72    162.77 o
  19   3  14      734.50      422.33    162.94 o
 -19   4  14     2425.58     2595.87    233.52 o
 -18   4  14      147.23      109.33    187.42 o
 -17   4  14      832.83      806.98    174.43 o
 -16   4  14       31.18      -24.81    179.38 o
 -15   4  14     7083.19     7166.38    474.59 o
 -14   4  14     2409.90     2764.55     99.15 o
 -13   4  14    10549.92    10491.44     95.97 o
 -12   4  14      482.82      505.20     69.20 o
 -11   4  14      816.19      910.40     76.74 o
 -10   4  14     1618.51     1696.95     81.33 o
  -9   4  14     9795.28    10030.00    166.23 o
  -8   4  14      643.37      712.44     56.27 o
  -7   4  14      249.11      425.24     55.53 o
  -6   4  14       26.93       47.85     49.50 o
  -5   4  14       82.25      114.74     51.69 o
  -4   4  14     3220.69     3042.61     82.05 o
  -3   4  14    12748.60    12038.68    243.45 o
  -2   4  14       50.42      116.07     44.57 o
  -1   4  14     4966.58     4600.02     73.66 o
   0   4  14      261.62      201.06     43.61 o
   1   4  14     1206.43     1309.56     68.33 o
   2   4  14     8922.96     9727.71    527.97 o
   3   4  14      672.15      707.60     54.45 o
   4   4  14     2352.18     2320.21     60.29 o
   5   4  14     1111.24     1153.36     50.09 o
   6   4  14        6.03        1.51     35.20 o
   7   4  14       23.14       -2.47     33.45 o
   8   4  14       68.87      165.07     48.26 o
   9   4  14     3880.19     3525.86    102.71 o
  10   4  14     1019.41      952.14     53.06 o
  11   4  14     1183.27     1140.49     38.18 o
  12   4  14      439.52      461.02     33.66 o
  13   4  14     3395.87     3182.88    219.67 o
  14   4  14     1607.68     1917.88    209.53 o
  15   4  14      203.14      186.10    173.68 o
  16   4  14      245.71      111.71    176.11 o
  17   4  14      847.58      809.65    197.19 o
  18   4  14      279.69      242.16    174.74 o
  19   4  14     2606.78     2084.30    206.92 o
 -18   5  14     1030.43     1265.45    219.11 o
 -17   5  14     1443.65     1484.48    190.65 o
 -16   5  14     3411.96     3251.97    239.65 o
 -15   5  14      185.77      144.97     76.75 o
 -14   5  14        1.20      -17.44     73.69 o
 -13   5  14       51.90       15.01     47.64 o
 -12   5  14     5141.16     5424.74    119.32 o
 -11   5  14     5454.96     6363.77    211.96 o
 -10   5  14      651.24      609.84     81.65 o
  -9   5  14      963.62     1172.83     87.02 o
  -8   5  14      338.60      407.54     79.45 o
  -7   5  14      153.54      181.76     78.82 o
  -6   5  14     2163.65     2296.50     83.12 o
  -5   5  14    16187.13    15977.07    131.44 o
  -4   5  14     6051.32     6082.51     89.74 o
  -3   5  14     3260.95     3134.01     65.46 o
  -2   5  14      329.90      343.07     51.69 o
  -1   5  14    15475.46    14860.67    142.28 o
   0   5  14      384.40      405.74     50.45 o
   1   5  14     6820.78     6998.14    116.44 o
   2   5  14     2998.75     3118.56     72.20 o
   3   5  14     1479.85     1250.35     82.05 o
   4   5  14      373.29      310.13     62.67 o
   5   5  14     8795.54     8350.49    123.78 o
   6   5  14     2586.04     2579.34     69.52 o
   7   5  14     4308.19     4225.20     79.54 o
   8   5  14     2969.76     3001.88    109.21 o
   9   5  14      722.62      697.97     48.86 o
  10   5  14      732.06      651.50     47.92 o
  11   5  14     2013.83     1997.35    217.87 o
  12   5  14      559.01      426.65     84.93 o
  13   5  14       39.17       51.06    162.34 o
  14   5  14      419.65      618.98    182.09 o
  15   5  14        1.61      -46.26    172.24 o
  16   5  14     2059.20     2073.35    215.48 o
  17   5  14      667.87      673.61    193.77 o
  18   5  14      237.49      170.45    172.86 o
  19   5  14      174.21      116.62    176.24 o
 -18   6  14        3.21      -61.36    161.44 o
 -17   6  14      447.32      273.59    169.87 o
 -16   6  14      955.62     1030.72    199.32 o
 -15   6  14       27.98       91.01     85.61 o
 -14   6  14     1983.84     1900.72    106.52 o
 -13   6  14       63.29       43.42     53.08 o
 -12   6  14      532.85      349.26     76.90 o
 -11   6  14      395.87      412.49     78.79 o
 -10   6  14      139.64      235.21     82.66 o
  -9   6  14      189.34      375.28    122.76 o
  -8   6  14    14092.80    13817.78    189.52 o
  -7   6  14     4058.73     3797.92    123.38 o
  -6   6  14     6801.32     6816.87    154.40 o
  -5   6  14      911.73     1004.09     74.38 o
  -4   6  14    13157.89    12558.14    124.53 o
  -3   6  14      117.60      126.29     60.17 o
  -2   6  14    13911.84    13839.67    146.08 o
  -1   6  14      597.05      636.73     63.21 o
   0   6  14     7848.09     7714.22    152.20 o
   1   6  14     1227.46     1279.35     79.80 o
   2   6  14     6588.90     6557.22    128.22 o
   3   6  14       80.12      116.55     63.45 o
   4   6  14     6053.72     5514.26    118.31 o
   5   6  14      174.79      167.62     62.45 o
   6   6  14      619.32      512.20     58.66 o
   7   6  14     2679.64     2636.12     77.43 o
   8   6  14    23827.83    24062.96    611.05 o
   9   6  14     1194.76     1002.74     81.78 o
  10   6  14     1554.96     1331.50    105.03 o
  11   6  14      746.76      905.37    188.72 o
  12   6  14       37.81       46.76    172.67 o
  13   6  14       60.60      110.84    170.23 o
  14   6  14     3542.78     3920.23    243.64 o
  15   6  14      264.81      372.14    174.93 o
  16   6  14       36.45       50.31    177.05 o
  17   6  14        0.70       28.33    175.54 o
  18   6  14       56.37      -10.01    179.68 o
 -17   7  14      365.90      221.73    191.74 o
 -16   7  14       16.35       72.39    188.55 o
 -15   7  14      146.01      238.80    113.35 o
 -14   7  14      310.95      329.03     89.06 o
 -13   7  14       54.24        9.39     89.10 o
 -12   7  14     2627.27     3082.81     97.49 o
 -11   7  14     4611.60     4733.86    153.76 o
 -10   7  14     2561.13     2424.86    113.06 o
  -9   7  14     2075.35     2019.33    111.25 o
  -8   7  14       75.87       69.39     85.70 o
  -7   7  14     4767.54     4761.93    140.60 o
  -6   7  14      572.05      673.67    100.32 o
  -5   7  14     6691.57     6823.92    210.73 o
  -4   7  14      276.32      387.36    131.37 o
  -3   7  14     6575.00     6560.56    208.75 o
  -2   7  14      999.32     1010.64     90.06 o
  -1   7  14     5050.48     5086.74    248.97 o
   0   7  14      941.91     1038.22     89.34 o
   1   7  14     8637.28     8147.11    150.30 o
   2   7  14      874.63      851.01     82.94 o
   3   7  14     3767.66     3292.30    110.19 o
   4   7  14     2473.52     2418.34    101.74 o
   5   7  14    21335.86    20372.21    583.08 o
   6   7  14     3765.79     3456.39    113.07 o
   7   7  14       15.48      -22.17     71.37 o
   8   7  14      156.99      127.99     72.10 o
   9   7  14        1.89      -46.77    157.86 o
  10   7  14      285.92      249.63    165.33 o
  11   7  14    15778.72    16560.62    385.57 o
  12   7  14      945.64      911.06    195.10 o
  13   7  14      309.07      395.86    181.06 o
  14   7  14       78.06      172.05    176.93 o
  15   7  14       52.54      148.23    178.48 o
  16   7  14       65.23       92.94    180.85 o
  17   7  14     2533.44     2447.63    236.24 o
 -15   8  14     1882.10     2325.89    131.21 o
 -14   8  14     1495.01     1519.31    119.52 o
 -13   8  14      505.03      478.08     99.23 o
 -12   8  14      789.37      839.77     76.33 o
 -11   8  14      117.80       75.98     70.08 o
 -10   8  14      725.86      835.11    102.33 o
  -9   8  14     4205.16     4485.83    142.07 o
  -8   8  14     1169.60     1428.72    148.08 o
  -7   8  14     1414.91     1372.79    140.02 o
  -6   8  14      340.11      422.42    126.63 o
  -5   8  14     1675.01     1797.15    157.64 o
  -4   8  14     3650.01     4101.65    195.04 o
  -3   8  14     1706.11     1634.70    161.05 o
  -2   8  14     4559.10     4229.13    196.54 o
  -1   8  14     1144.85     1208.90    170.06 o
   0   8  14     2682.01     2606.09    181.91 o
   1   8  14     7537.91     7942.21    247.58 o
   2   8  14    16021.21    15896.28    334.13 o
   3   8  14      605.36      577.98     88.60 o
   4   8  14     3400.92     3191.91    193.92 o
   5   8  14     4226.93     4210.96    127.44 o
   6   8  14     1901.79     1806.35    103.29 o
   7   8  14      351.54      419.30    170.76 o
   8   8  14     6408.65     7077.03    274.23 o
   9   8  14      292.06      210.39    163.05 o
  10   8  14      788.51      693.21    191.87 o
  11   8  14      154.72       70.76    175.61 o
  12   8  14       13.46      -65.52    170.09 o
  13   8  14       46.91       94.58    176.68 o
  14   8  14     3194.64     3176.28    244.43 o
  15   8  14       39.58       51.42    177.85 o
  16   8  14      250.93      261.51    177.85 o
 -15   9  14     1301.45     1262.05    152.32 o
 -14   9  14      462.64      430.37    107.91 o
 -13   9  14      125.37       81.36    129.51 o
 -12   9  14     2948.63     2755.04    176.87 o
 -11   9  14      592.80      614.03     93.60 o
 -10   9  14        4.81       62.59    123.98 o
  -9   9  14      352.72      337.78    128.62 o
  -8   9  14      176.36      320.95    131.28 o
  -7   9  14      550.30      695.76    144.46 o
  -6   9  14     3320.83     3563.80    186.29 o
  -5   9  14     2071.27     2303.26    176.64 o
  -4   9  14     1180.49     1014.56    152.08 o
  -3   9  14     1554.27     1452.83    167.19 o
  -2   9  14     2369.89     2433.91    188.73 o
  -1   9  14     5911.62     6022.40    230.54 o
   0   9  14     1096.79     1260.15    176.14 o
   1   9  14     1719.95     1673.77    189.47 o
   2   9  14      103.26       94.19    162.17 o
   3   9  14     1055.87     1147.54    181.67 o
   4   9  14      118.80      277.92    172.13 o
   5   9  14     3156.24     3490.18    233.02 o
   6   9  14      293.90      294.65    171.62 o
   7   9  14     3013.21     2940.30    209.77 o
   8   9  14      231.82      205.91    180.90 o
   9   9  14     1052.47      962.50    184.33 o
  10   9  14       69.54      143.86    180.92 o
  11   9  14     1068.02     1215.47    208.58 o
  12   9  14      839.50      594.61    183.45 o
  13   9  14      338.70      351.67    183.53 o
 -14  10  14       79.89      139.65    149.75 o
 -13  10  14      708.92      656.51    152.49 o
 -12  10  14      151.94      122.18    135.51 o
 -11  10  14       24.73      -14.38     91.75 o
 -10  10  14      603.32      669.47    101.62 o
  -9  10  14     1644.71     1573.30    158.63 o
  -8  10  14       31.31      109.14    141.61 o
  -7  10  14        0.19        8.39    140.35 o
  -6  10  14      573.44      651.67    151.70 o
  -5  10  14      456.82      460.91    149.18 o
  -4  10  14       53.69       37.23    145.83 o
  -3  10  14      452.77      440.39    160.47 o
  -2  10  14      253.13      374.91    151.27 o
  -1  10  14        0.27        1.94    155.18 o
   0  10  14       57.98      -44.16    154.11 o
   1  10  14      147.16      349.63    176.74 o
   2  10  14        1.65      239.43    183.60 o
   3  10  14      105.39       90.32    168.89 o
   4  10  14      202.73      140.85    170.81 o
   5  10  14     1825.62     1921.07    207.76 o
   6  10  14       21.37       87.60    180.61 o
   7  10  14      150.26      245.51    165.63 o
   8  10  14        2.19      145.74    184.42 o
   9  10  14      556.93      527.47    185.13 o
  10  10  14      282.07      256.30    187.99 o
  11  10  14       80.18       20.33    172.49 o
 -13  11  14      442.63      382.00    151.85 o
 -12  11  14     1375.52     1180.08    187.90 o
 -11  11  14      918.23      922.61    168.18 o
 -10  11  14      951.62      844.54    110.91 o
  -9  11  14       45.19       94.43    100.63 o
  -8  11  14      154.91       67.78     98.30 o
  -7  11  14       17.71       37.11    145.50 o
  -6  11  14     1843.47     2075.21    189.73 o
  -5  11  14      774.94      710.25    160.51 o
  -4  11  14       19.54        5.73    150.55 o
  -3  11  14      256.94      149.54    151.20 o
  -2  11  14        1.59       66.20    163.89 o
  -1  11  14     2312.88     2672.57    209.50 o
   0  11  14      381.68      428.90    181.15 o
   1  11  14     1490.21     1586.50    194.18 o
   2  11  14      160.26      298.42    171.30 o
   3  11  14      179.74      268.01    179.76 o
   4  11  14        0.39      174.65    179.47 o
   5  11  14      929.66     1223.70    204.71 o
   6  11  14      201.68      186.97    169.57 o
   7  11  14      113.72      232.15    181.18 o
  -9  12  14      357.50      442.22    156.23 o
  -8  12  14      918.51      912.14    168.26 o
  -7  12  14      689.27      713.60    117.27 o
  -6  12  14      425.36      324.59    163.98 o
  -5  12  14      803.49      747.78    169.96 o
  -4  12  14      457.98      535.75    169.54 o
  -3  12  14      727.73      815.85    176.01 o
  -2  12  14     2525.65     2435.71    218.14 o
  -1  12  14     2229.09     2393.68    215.48 o
   0  12  14       33.22      -46.65    177.71 o
   1  12  14      263.20      297.03    171.75 o
   2  12  14     3962.08     4296.52    260.83 o
   3  12  14      424.55      646.12    202.79 o
 -19   0  15     1498.62     1281.10    205.21 o
 -17   0  15      369.49      433.71    184.03 o
 -15   0  15    16972.04    16306.19    394.07 o
 -13   0  15      785.69      723.24    147.79 o
 -11   0  15      273.39      264.35     46.56 o
  -9   0  15    13795.07    13425.23    184.26 o
  -7   0  15      729.34      514.92     59.94 o
  -5   0  15      249.00      335.02     68.30 o
  -3   0  15    11584.22    12579.25    165.83 o
  -1   0  15      560.50      487.00    108.53 o
   1   0  15        0.38       20.91     98.19 o
   3   0  15    17323.13    18114.86    293.89 o
   5   0  15     3458.42     3452.58    127.09 o
   7   0  15      960.05      618.04    100.34 o
   9   0  15      236.28      218.49    138.05 o
  11   0  15       14.85       19.45    152.60 o
  13   0  15     6989.76     7400.33    268.28 o
  15   0  15     1026.64      710.57    160.84 o
  17   0  15      978.91     1233.22    169.52 o
 -20   1  15      958.30      856.45    137.81 o
 -19   1  15      284.32      239.57    118.65 o
 -18   1  15     2874.55     2898.40    167.76 o
 -17   1  15       83.37      315.55    133.27 o
 -16   1  15     1238.92     1155.04    121.68 o
 -15   1  15       43.00       11.40    117.34 o
 -14   1  15     1441.59     1299.26    169.17 o
 -13   1  15        1.83        1.62     20.18 o
 -12   1  15     4269.97     3861.68    187.47 o
 -11   1  15      660.68      844.16     40.58 o
 -10   1  15      429.87      417.86     42.02 o
  -9   1  15       27.64       31.44     35.77 o
  -8   1  15       39.80       64.38     41.54 o
  -7   1  15    21867.97    23016.22    152.49 o
  -6   1  15     1145.44     1226.85     53.49 o
  -5   1  15    10217.46     9973.68    115.99 o
  -4   1  15      574.77      567.80     52.89 o
  -3   1  15    19037.18    18834.63    173.15 o
  -2   1  15        8.05       18.22     54.67 o
  -1   1  15     5769.22     6103.28     97.39 o
   0   1  15     3507.55     3659.29     80.55 o
   1   1  15      124.14      331.11     52.38 o
   2   1  15      223.46      143.66     61.35 o
   3   1  15     2770.87     2336.18    167.71 o
   4   1  15     1972.47     2366.20    143.32 o
   5   1  15     4743.18     4833.75    125.30 o
   6   1  15     3360.79     3009.78     88.57 o
   7   1  15      206.61      253.65     71.86 o
   8   1  15      141.93      177.14     83.07 o
   9   1  15      315.43      445.90    110.57 o
  10   1  15     8123.66     7918.71    186.82 o
  11   1  15     4446.14     4773.99    163.68 o
  12   1  15     1037.14     1121.62    121.35 o
  13   1  15        0.05      -39.26    111.16 o
  14   1  15      919.24     1023.82    124.03 o
  15   1  15       49.63      101.94    105.86 o
  16   1  15     2130.41     2060.53    130.82 o
  17   1  15     1186.61     1228.40    118.83 o
  18   1  15      806.27      771.50    157.24 o
  19   1  15      159.40      164.87    146.34 o
 -20   2  15     1415.07     1323.26    180.08 o
 -19   2  15      456.46      547.06    132.81 o
 -18   2  15       62.33       18.14    123.00 o
 -17   2  15     1547.87     1534.24    212.92 o
 -16   2  15      562.86      471.93    184.04 o
 -15   2  15      456.83      582.42    187.44 o
 -14   2  15     7862.18     7727.73    175.01 o
 -13   2  15     3175.92     3094.88    194.99 o
 -12   2  15      268.80      343.87     69.35 o
 -11   2  15       41.54        3.01     33.40 o
 -10   2  15     1032.32     1117.63     42.15 o
  -9   2  15      900.28      836.55     45.43 o
  -8   2  15    15339.07    15479.08    197.27 o
  -7   2  15     1072.31     1160.06     50.56 o
  -6   2  15    12427.98    11746.16    146.38 o
  -5   2  15     3653.08     3893.63    133.96 o
  -4   2  15    10309.42    10273.91    141.77 o
  -3   2  15       38.03       28.86     70.79 o
  -2   2  15    24321.86    23835.76    962.52 o
  -1   2  15       19.01       -5.23     61.32 o
   0   2  15     2680.39     2408.00     71.92 o
   1   2  15        6.72       54.59     49.16 o
   2   2  15    41271.64    41472.82    604.82 o
   3   2  15      314.10      391.01     91.46 o
   4   2  15     1038.61      905.62    125.65 o
   5   2  15     5202.63     4707.31     98.10 o
   6   2  15      623.06      573.39     41.70 o
   7   2  15      793.49      874.71     44.38 o
   8   2  15    23280.52    22918.89    157.34 o
   9   2  15     5429.62     5204.44    194.90 o
  10   2  15       20.34       81.13    109.61 o
  11   2  15     1732.56     1751.23    129.94 o
  12   2  15       22.12       13.29    107.25 o
  13   2  15      825.42      690.92    120.02 o
  14   2  15     3899.17     3899.41    241.62 o
  15   2  15     1451.89     1913.40    200.87 o
  16   2  15       49.75       88.82    160.47 o
  17   2  15       87.87      107.65    157.70 o
  18   2  15      117.27      124.90    159.05 o
  19   2  15     1645.59     1706.22    194.31 o
 -20   3  15       21.31     -127.65    182.49 o
 -19   3  15      194.30      150.20    182.02 o
 -18   3  15      199.37      307.29    187.67 o
 -17   3  15     3818.95     4342.13    265.11 o
 -16   3  15      317.73      485.43    158.80 o
 -15   3  15      221.45      311.33     73.11 o
 -14   3  15       32.85       41.83     43.44 o
 -13   3  15     1098.88     1076.99     78.38 o
 -12   3  15      273.79      253.96     62.83 o
 -11   3  15    18388.48    18996.73    276.05 o
 -10   3  15       22.22       46.83     43.06 o
  -9   3  15     8596.89     8567.06    153.02 o
  -8   3  15      683.50      647.92     54.81 o
  -7   3  15     1728.66     1665.23     65.86 o
  -6   3  15      466.99      663.80     58.41 o
  -5   3  15    19629.53    18751.72    197.11 o
  -4   3  15     1395.17     1446.53    124.27 o
  -3   3  15     8479.25     8367.81    141.82 o
  -2   3  15      761.90      812.65     62.36 o
  -1   3  15    24664.42    22668.48    210.00 o
   0   3  15      573.31      568.33     58.60 o
   1   3  15    25855.36    23309.75    383.42 o
   2   3  15     1616.01     1663.68    148.66 o
   3   3  15     1632.93     1695.25    159.29 o
   4   3  15     2897.17     2581.51     94.95 o
   5   3  15    26841.93    26523.31    386.09 o
   6   3  15      240.19      261.47     57.61 o
   7   3  15     6449.91     6658.77    120.81 o
   8   3  15     6348.33     5966.11    273.45 o
   9   3  15     1038.65      954.09     85.27 o
  10   3  15     1668.50     1507.27    140.74 o
  11   3  15     6019.14     5574.08    154.55 o
  12   3  15     1166.21     1084.29    179.14 o
  13   3  15      321.57      276.20    172.47 o
  14   3  15       11.88       37.27    176.25 o
  15   3  15       43.34      -29.46    175.03 o
  16   3  15      741.87      901.60    198.61 o
  17   3  15      718.83      737.20    186.78 o
  18   3  15       18.03       53.86    159.18 o
  19   3  15      403.51      386.53    176.82 o
 -19   4  15       19.55       -7.78    165.54 o
 -18   4  15        8.97       -0.81    175.83 o
 -17   4  15      301.68      345.72    188.71 o
 -16   4  15       21.37       -9.74    153.69 o
 -15   4  15     2134.56     2319.03     93.13 o
 -14   4  15     8248.27     8081.39    161.06 o
 -13   4  15        5.50       51.18     45.84 o
 -12   4  15     5234.61     4900.74    223.18 o
 -11   4  15      852.80      848.73     94.72 o
 -10   4  15     2451.40     2984.57    103.63 o
  -9   4  15        7.95       39.77     43.74 o
  -8   4  15    17840.03    17425.32    217.82 o
  -7   4  15      305.83      205.00     59.39 o
  -6   4  15     7546.43     7838.58    117.27 o
  -5   4  15     7763.76     7790.26    155.59 o
  -4   4  15    18834.49    18311.99    295.77 o
  -3   4  15      832.63      860.26     55.49 o
  -2   4  15     6439.82     6040.72     89.06 o
  -1   4  15     5362.34     5507.06    103.22 o
   0   4  15     5478.45     5875.80    124.75 o
   1   4  15       63.22      116.93     53.14 o
   2   4  15    34109.24    34158.20    226.89 o
   3   4  15     4816.89     5291.17     80.74 o
   4   4  15     8702.45     8915.52    105.70 o
   5   4  15      326.08      300.72     47.67 o
   6   4  15     2835.16     2569.68     68.26 o
   7   4  15      611.64      617.75     37.30 o
   8   4  15    17660.70    16671.89    107.22 o
   9   4  15     1022.68      984.84     50.76 o
  10   4  15     1196.54     1109.93     90.81 o
  11   4  15      508.37      352.21     72.98 o
  12   4  15      336.98      533.10    167.95 o
  13   4  15       38.58       54.60    164.96 o
  14   4  15     5161.34     5577.01    272.69 o
  15   4  15     1422.65     1481.89    207.69 o
  16   4  15       39.89       51.20    174.56 o
  17   4  15       62.52      -79.15    180.04 o
  18   4  15       78.61      107.91    171.89 o
  19   4  15      171.96      181.03    177.58 o
 -18   5  15     3432.15     3548.48    238.42 o
 -17   5  15     2568.47     2881.95    249.15 o
 -16   5  15      108.49      160.73    172.22 o
 -15   5  15      605.27      584.09     78.49 o
 -14   5  15      765.42      861.61     82.18 o
 -13   5  15      511.94      443.51     46.33 o
 -12   5  15     3578.32     3668.59     88.54 o
 -11   5  15     6400.10     6897.49    130.72 o
 -10   5  15       11.21       37.32     59.64 o
  -9   5  15      944.21      814.40     69.48 o
  -8   5  15     1219.75     1353.18     75.87 o
  -7   5  15     5008.23     5089.70    130.41 o
  -6   5  15       25.85      -20.89     51.46 o
  -5   5  15     5038.16     5294.67     80.30 o
  -4   5  15     7202.75     7303.48    116.14 o
  -3   5  15      804.12      852.48     53.51 o
  -2   5  15      473.16      437.63     54.37 o
  -1   5  15    15050.58    15039.56    198.19 o
   0   5  15     1677.83     1931.73     65.57 o
   1   5  15     4675.39     4625.25     93.75 o
   2   5  15      393.80      325.22     66.77 o
   3   5  15     2046.93     1877.48     79.04 o
   4   5  15     1270.34     1423.82    114.36 o
   5   5  15     7751.37     7613.54    158.42 o
   6   5  15       64.40       71.38     45.21 o
   7   5  15       56.86       52.40     43.96 o
   8   5  15     1133.45     1131.59     51.64 o
   9   5  15     2347.16     2153.68     65.89 o
  10   5  15      357.78      360.46     79.18 o
  11   5  15     5704.97     5288.87    666.35 o
  12   5  15     4103.18     3878.66    231.70 o
  13   5  15      355.97      419.32    172.86 o
  14   5  15       59.51      174.75    178.24 o
  15   5  15      524.73      393.92    186.27 o
  16   5  15     1186.18      903.70    199.37 o
  17   5  15     1414.80     1468.00    209.86 o
  18   5  15       32.63      -66.06    181.12 o
 -17   6  15      407.24      275.78    193.88 o
 -16   6  15       67.84       32.01    178.15 o
 -15   6  15     2922.11     2770.38    117.34 o
 -14   6  15      952.17     1088.07    100.25 o
 -13   6  15      111.98       51.51     55.94 o
 -12   6  15       14.97      -50.41     74.68 o
 -11   6  15      643.25      605.47     87.25 o
 -10   6  15      949.82      846.74     89.03 o
  -9   6  15     5388.49     5159.70    188.71 o
  -8   6  15     3008.82     3582.47    129.16 o
  -7   6  15     1266.44     1155.74     70.92 o
  -6   6  15      276.17      260.49     65.98 o
  -5   6  15      691.11      792.04     72.74 o
  -4   6  15     4759.47     4863.77     91.73 o
  -3   6  15     1723.30     1647.49     67.13 o
  -2   6  15     5751.76     5503.99    128.38 o
  -1   6  15      147.85      133.78     76.19 o
   0   6  15     3516.29     3308.31    106.09 o
   1   6  15     2128.79     1854.43     93.01 o
   2   6  15      454.03      516.99     90.96 o
   3   6  15      155.53      148.89     65.84 o
   4   6  15      666.85      645.59     71.75 o
   5   6  15     2563.24     2400.18     94.38 o
   6   6  15      138.12      131.97     54.21 o
   7   6  15      337.67      255.63     55.10 o
   8   6  15       24.80      176.82    112.06 o
   9   6  15     1600.27     1471.88    104.13 o
  10   6  15     1044.62     1176.34    195.05 o
  11   6  15     2232.91     2458.22    216.28 o
  12   6  15      825.27      885.22    185.48 o
  13   6  15     1567.29     1374.77    194.22 o
  14   6  15       98.12      190.67    180.11 o
  15   6  15      202.44      168.91    172.31 o
  16   6  15      136.71      150.63    180.83 o
  17   6  15      290.94      151.36    182.41 o
  18   6  15      758.95      730.13    199.30 o
 -16   7  15     1535.46     1442.77    202.45 o
 -15   7  15      210.24      274.85     90.28 o
 -14   7  15        9.91        5.73     88.21 o
 -13   7  15        2.02      -27.19     88.29 o
 -12   7  15     5772.37     5154.38    139.13 o
 -11   7  15      144.07      260.01     91.63 o
 -10   7  15        1.21       79.94     83.93 o
  -9   7  15        3.55       23.20     83.34 o
  -8   7  15       21.98       67.36     91.20 o
  -7   7  15        8.28       64.13     88.47 o
  -6   7  15     1188.78     1288.55    104.47 o
  -5   7  15        4.72       63.86    128.00 o
  -4   7  15     2555.26     2340.48    167.23 o
  -3   7  15      661.80      654.27    140.84 o
  -2   7  15       40.75       65.39    126.15 o
  -1   7  15      778.46      876.14    107.59 o
   0   7  15      392.47      458.32     82.97 o
   1   7  15      892.25      897.60     90.98 o
   2   7  15     4357.52     4451.07    124.38 o
   3   7  15      222.95      130.46     75.53 o
   4   7  15     1800.48     1706.83    142.87 o
   5   7  15        7.70      138.07     86.46 o
   6   7  15     4997.46     4603.82    315.01 o
   7   7  15     2982.63     2617.65     99.19 o
   8   7  15     1130.20     1028.78    190.01 o
   9   7  15      204.10      229.99    160.39 o
  10   7  15      840.17     1009.19    197.02 o
  11   7  15      278.85      575.77    201.54 o
  12   7  15     1563.89     1589.79    201.23 o
  13   7  15      527.91      366.16    179.95 o
  14   7  15      468.07      399.87    177.91 o
  15   7  15      163.11      129.60    178.29 o
  16   7  15     2003.87     1699.03    215.27 o
  17   7  15      159.72      270.72    194.79 o
 -15   8  15     1618.69     1525.59    114.54 o
 -14   8  15     1613.84     1858.56    151.99 o
 -13   8  15      430.52      505.16     99.11 o
 -12   8  15        7.99       53.40     71.04 o
 -11   8  15      380.57      412.33     94.43 o
 -10   8  15      123.83      157.79     92.37 o
  -9   8  15      592.38      580.86    104.90 o
  -8   8  15     6325.81     6656.63    166.77 o
  -7   8  15     1320.13     1425.68    150.12 o
  -6   8  15       82.75      160.87    127.04 o
  -5   8  15      135.67      204.44    135.48 o
  -4   8  15     4311.78     4337.36    200.15 o
  -3   8  15      428.00      480.18    148.18 o
  -2   8  15     6961.69     6769.57    235.90 o
  -1   8  15      703.98      809.63    149.99 o
   0   8  15     3103.54     2721.25    199.60 o
   1   8  15     1214.95     1297.44    177.87 o
   2   8  15       28.51      300.53    151.44 o
   3   8  15      468.50      439.17     86.01 o
   4   8  15      678.57      760.43     90.35 o
   5   8  15     3232.03     3056.27    118.16 o
   6   8  15        4.15      -16.70     77.61 o
   7   8  15     1045.77     1086.84    188.67 o
   8   8  15     1296.65     1412.95    192.61 o
   9   8  15      755.29      864.49    192.20 o
  10   8  15       14.36      -34.22    179.20 o
  11   8  15      526.59      342.72    178.62 o
  12   8  15       40.11        0.74    182.04 o
  13   8  15     1816.60     1606.47    217.82 o
  14   8  15      296.50      413.25    194.21 o
  15   8  15      812.90      702.55    195.17 o
 -14   9  15      201.45      155.44    130.92 o
 -13   9  15       78.73       43.85    102.77 o
 -12   9  15      188.93      293.64    136.48 o
 -11   9  15     4426.09     4498.75    138.09 o
 -10   9  15     4419.81     4590.89    193.97 o
  -9   9  15     1150.87     1140.92    144.58 o
  -8   9  15        2.59      -20.57    129.77 o
  -7   9  15      856.94      951.53    145.52 o
  -6   9  15     1024.57      897.67    151.12 o
  -5   9  15     6375.65     6793.30    236.17 o
  -4   9  15       20.23      -53.30    144.33 o
  -3   9  15     1783.17     1734.77    171.92 o
  -2   9  15      844.54      805.62    150.83 o
  -1   9  15     6183.99     6294.52    247.56 o
   0   9  15      599.45      654.78    155.04 o
   1   9  15      690.19      798.41    174.11 o
   2   9  15      200.83      105.65    168.92 o
   3   9  15       35.17       92.63    172.95 o
   4   9  15     1540.16     1530.27    197.29 o
   5   9  15     6288.29     6444.04    274.21 o
   6   9  15      692.44      802.52    187.90 o
   7   9  15      294.33      241.28    165.51 o
   8   9  15      174.05      242.12    183.71 o
   9   9  15      107.09      118.31    167.55 o
  10   9  15     1368.94     1323.47    211.93 o
  11   9  15     1905.06     1907.90    214.56 o
  12   9  15       20.96       41.69    179.40 o
  13   9  15        0.07      -99.95    194.49 o
 -14  10  15     3073.94     2805.59    189.69 o
 -13  10  15      899.04      676.17    148.28 o
 -12  10  15      465.79      434.96    142.77 o
 -11  10  15      150.07      165.50     92.16 o
 -10  10  15      641.92      747.18    101.36 o
  -9  10  15       82.53       64.39    127.26 o
  -8  10  15     5159.07     5282.28    219.14 o
  -7  10  15     3007.82     2859.84    192.72 o
  -6  10  15      480.58      599.34    153.22 o
  -5  10  15     1423.27     1587.96    172.87 o
  -4  10  15     1472.75     1553.70    178.72 o
  -3  10  15       17.02      -18.44    146.64 o
  -2  10  15     1218.08     1365.45    171.04 o
  -1  10  15     2015.28     2190.52    201.72 o
   0  10  15      285.54      291.73    153.72 o
   1  10  15     2433.84     3033.51    218.76 o
   2  10  15    10889.92    11832.27    335.50 o
   3  10  15        2.84       54.79    171.04 o
   4  10  15      767.58      804.55    183.98 o
   5  10  15      333.82      337.44    174.50 o
   6  10  15       20.96       94.47    182.26 o
   7  10  15     1252.63     1181.99    202.85 o
   8  10  15     3431.82     3219.87    232.83 o
   9  10  15      451.53      470.41    197.96 o
  10  10  15      110.03      183.60    178.94 o
 -13  11  15      123.34      126.67    142.08 o
 -12  11  15     1527.86     1595.66    186.21 o
 -11  11  15     5101.76     4406.60    235.82 o
 -10  11  15      356.65      386.24    104.31 o
  -9  11  15      497.77      490.22    105.03 o
  -8  11  15      251.56      243.26    149.35 o
  -7  11  15     1467.48     1330.30    171.61 o
  -6  11  15      763.53      784.42    166.01 o
  -5  11  15     2093.12     2212.74    194.20 o
  -4  11  15     2670.13     2711.22    202.23 o
  -3  11  15      528.65      484.46    165.80 o
  -2  11  15      688.93      958.91    182.45 o
  -1  11  15     3877.31     4035.46    235.23 o
   0  11  15       45.57      125.05    176.61 o
   1  11  15     2966.08     2834.09    215.13 o
   2  11  15      836.89     1009.62    186.71 o
   3  11  15      122.88      103.58    179.83 o
   4  11  15      634.70      524.30    193.33 o
   5  11  15     3505.90     3466.80    250.51 o
   6  11  15      715.25      913.58    201.10 o
  -9  12  15     1490.45     1683.50    178.28 o
  -8  12  15      769.78      761.12    170.11 o
  -7  12  15       41.56       29.89    156.97 o
  -6  12  15      247.03      294.74    164.93 o
  -5  12  15      227.34      209.38    165.07 o
  -4  12  15     1604.67     1682.95    198.14 o
  -3  12  15        4.76       99.07    166.57 o
  -2  12  15     1571.79     1693.47    210.35 o
  -1  12  15      771.88      785.39    189.07 o
   0  12  15       30.00       33.11    178.31 o
   1  12  15      169.57      272.19    167.49 o
   2  12  15      470.02      906.98    207.83 o
 -20   0  16     3874.07     3960.32    267.21 o
 -18   0  16       59.57      -32.55    164.65 o
 -16   0  16      171.18      194.44    149.48 o
 -14   0  16    26422.39    25300.09    468.42 o
 -12   0  16      471.61      597.73     81.95 o
 -10   0  16     1597.61     1812.80     86.38 o
  -8   0  16    15608.00    15164.05    219.34 o
  -6   0  16     8075.06     7187.81    229.01 o
  -4   0  16    15431.68    14618.66    253.23 o
  -2   0  16    38578.89    38565.06    405.06 o
   0   0  16     2889.04     2647.43    165.75 o
   2   0  16    12005.69    12214.82    229.87 o
   4   0  16     1129.01     1400.68    139.58 o
   6   0  16     1371.34     1465.20    115.46 o
   8   0  16     3902.14     3796.82    199.98 o
  10   0  16      290.00       76.13    156.71 o
  12   0  16      270.77      154.07    149.93 o
  14   0  16      737.75      727.26    176.15 o
  16   0  16      247.84      506.88    163.02 o
  18   0  16       99.75       36.87    136.45 o
 -20   1  16       67.33       63.11    122.16 o
 -19   1  16      101.33      144.48    114.19 o
 -18   1  16      371.29      516.10    136.72 o
 -17   1  16     7035.58     7002.66    233.60 o
 -16   1  16      264.31      143.09    112.96 o
 -15   1  16     1345.42     1124.13    133.89 o
 -14   1  16      199.32      208.06    158.67 o
 -13   1  16      836.16      765.89     47.38 o
 -12   1  16      897.48      873.94     34.35 o
 -11   1  16    19604.81    19756.34    129.53 o
 -10   1  16       51.91      102.15     43.62 o
  -9   1  16     5234.54     4948.69     77.46 o
  -8   1  16       42.81       41.51     42.77 o
  -7   1  16     6734.13     6486.94    101.39 o
  -6   1  16        0.06        9.11     47.19 o
  -5   1  16    10381.70    10699.60    161.42 o
  -4   1  16     2008.98     1988.17     95.34 o
  -3   1  16     8058.91     8111.05    115.24 o
  -2   1  16       11.78        2.23     59.53 o
  -1   1  16    27467.65    26994.57    253.27 o
   0   1  16      186.26      268.01     58.31 o
   1   1  16     9294.59     8378.04    231.03 o
   2   1  16     1492.65     1432.23     54.00 o
   3   1  16     1411.58     1138.59     85.52 o
   4   1  16     3790.83     4046.82    138.61 o
   5   1  16    13209.53    11980.39    243.28 o
   6   1  16    16627.74    16679.15    192.94 o
   7   1  16       30.65       53.75    102.10 o
   8   1  16      575.70      252.63    109.91 o
   9   1  16     3432.44     3107.68    148.43 o
  10   1  16     1000.89     1129.84    122.59 o
  11   1  16     3814.37     4310.25    160.67 o
  12   1  16     2248.70     2401.29    138.03 o
  13   1  16      459.83      460.21    119.92 o
  14   1  16      516.87      403.98    117.80 o
  15   1  16       84.67       62.65    108.35 o
  16   1  16      254.91      229.29    110.83 o
  17   1  16      221.30      297.61    107.50 o
  18   1  16      371.97      417.48    162.02 o
  19   1  16        0.43      -24.51    156.20 o
 -19   2  16      414.30      491.19    128.62 o
 -18   2  16      179.57      140.85    114.18 o
 -17   2  16      286.46      196.16    185.48 o
 -16   2  16      229.67      296.36    178.96 o
 -15   2  16     2980.68     2817.01    227.45 o
 -14   2  16     1626.94     1540.51     73.20 o
 -13   2  16      361.51      353.89     62.08 o
 -12   2  16     3540.25     3573.04    107.31 o
 -11   2  16     1017.47      992.77     41.44 o
 -10   2  16     2868.45     2711.79     56.74 o
  -9   2  16     2543.09     2471.42     59.78 o
  -8   2  16    13831.75    13831.37    119.62 o
  -7   2  16     1290.62     1559.33     66.82 o
  -6   2  16      292.25      460.24     62.53 o
  -5   2  16      984.68      950.66    126.65 o
  -4   2  16     8456.35     8351.34    209.23 o
  -3   2  16      127.65      151.60    118.56 o
  -2   2  16      513.99      509.19     64.60 o
  -1   2  16       43.86       -3.18     50.00 o
   0   2  16     6622.04     6970.67     91.40 o
   1   2  16        0.83       49.24     50.01 o
   2   2  16    19213.06    17728.13    150.75 o
   3   2  16     3984.39     4140.21    139.30 o
   4   2  16     1540.84     1481.89     76.95 o
   5   2  16     1257.20     1140.18     74.51 o
   6   2  16     1809.12     1724.07     58.23 o
   7   2  16       24.36       62.51     56.40 o
   8   2  16    16630.60    16549.98    245.02 o
   9   2  16     5115.55     5699.87    245.28 o
  10   2  16     3694.27     3754.65    151.85 o
  11   2  16     1511.69     1443.66    130.89 o
  12   2  16      443.62      433.17    115.27 o
  13   2  16     4411.82     4454.57    250.48 o
  14   2  16     1342.17     1566.89    200.32 o
  15   2  16     1791.39     1756.42    203.14 o
  16   2  16      305.54      302.88    174.50 o
  17   2  16      870.45      859.08    184.48 o
  18   2  16      368.29      359.44    158.94 o
  19   2  16     2898.35     2903.81    220.92 o
 -19   3  16       46.23      -47.31    162.71 o
 -18   3  16     1670.25     1807.66    205.54 o
 -17   3  16      125.12      191.27    189.90 o
 -16   3  16       23.31       16.51    167.07 o
 -15   3  16       80.00       73.60    143.96 o
 -14   3  16     1585.09     1559.49     77.40 o
 -13   3  16      205.53      140.14     69.59 o
 -12   3  16     5080.28     4694.25    116.33 o
 -11   3  16      229.53      477.83     49.69 o
 -10   3  16        1.13       36.62     44.98 o
  -9   3  16       77.71       67.10     48.60 o
  -8   3  16      524.40      617.09     59.60 o
  -7   3  16       49.05       89.03     54.97 o
  -6   3  16       23.95       80.85     78.32 o
  -5   3  16     3651.88     3779.69     94.08 o
  -4   3  16      247.59      309.54     77.98 o
  -3   3  16      362.49      345.99     81.37 o
  -2   3  16      200.17      188.30     62.91 o
  -1   3  16      236.91      320.32     53.58 o
   0   3  16      496.18      535.45     57.78 o
   1   3  16     1796.85     1672.62     76.12 o
   2   3  16      543.94      611.34    148.46 o
   3   3  16     2327.65     2443.31    120.36 o
   4   3  16     3614.05     3920.93    111.58 o
   5   3  16     1994.68     2302.79    185.29 o
   6   3  16     5543.91     5399.29    185.88 o
   7   3  16     1889.91     1736.05     83.78 o
   8   3  16     3611.26     3311.30    219.88 o
   9   3  16        3.24      -15.82     58.22 o
  10   3  16     5558.69     5170.85    199.88 o
  11   3  16      388.59      364.96    169.34 o
  12   3  16     3257.53     3288.90    230.96 o
  13   3  16        3.63       17.90    170.61 o
  14   3  16     1577.58     1485.60    210.27 o
  15   3  16      146.80      193.92    179.57 o
  16   3  16     4536.18     4552.73    267.00 o
  17   3  16       81.77       86.22    177.44 o
  18   3  16      913.52      874.66    180.07 o
  19   3  16      118.69       54.33    168.12 o
 -18   4  16        3.05       17.27    156.16 o
 -17   4  16       73.06       49.61    186.53 o
 -16   4  16        1.52      -18.25    153.83 o
 -15   4  16     1609.78     1640.70     87.53 o
 -14   4  16     1933.18     2105.45     98.24 o
 -13   4  16      426.45      461.33     54.88 o
 -12   4  16      584.88      505.76     73.84 o
 -11   4  16      880.46      966.18     68.10 o
 -10   4  16     1613.58     1603.07     57.13 o
  -9   4  16        1.28       79.61     45.52 o
  -8   4  16     2631.13     3020.58     90.18 o
  -7   4  16      192.47      259.26     63.04 o
  -6   4  16     3568.63     3332.17     92.80 o
  -5   4  16      437.33      527.75     57.09 o
  -4   4  16       53.81      127.88     57.22 o
  -3   4  16     1054.81      924.75     57.03 o
  -2   4  16      114.02      165.61     50.44 o
  -1   4  16        5.75       64.97     49.77 o
   0   4  16      342.74      410.66     46.01 o
   1   4  16      200.52      247.04     50.20 o
   2   4  16    18722.86    18871.82    187.03 o
   3   4  16    10114.31     9791.07    182.75 o
   4   4  16      322.03      300.03     52.93 o
   5   4  16      256.75      275.78     46.28 o
   6   4  16      173.83      130.42     33.92 o
   7   4  16     3719.52     3270.02    152.88 o
   8   4  16     1242.32     1375.79    213.33 o
   9   4  16     4559.84     3671.92    287.73 o
  10   4  16        0.32       40.80     64.86 o
  11   4  16     1070.48      887.58     78.22 o
  12   4  16      109.69       42.86    177.04 o
  13   4  16     1603.09     1590.65    209.80 o
  14   4  16       41.28        4.16    181.92 o
  15   4  16     2230.56     2394.92    229.43 o
  16   4  16      883.17      677.26    196.94 o
  17   4  16      227.99      240.26    187.19 o
  18   4  16        0.05       52.89    178.77 o
  19   4  16     1615.50     1413.16    204.96 o
 -18   5  16      678.71      655.68    200.33 o
 -17   5  16     3258.52     3793.04    264.72 o
 -16   5  16     1200.08     1315.67    177.91 o
 -15   5  16      202.91      223.00     76.86 o
 -14   5  16       37.36       24.64     77.40 o
 -13   5  16      212.32      130.06     66.00 o
 -12   5  16      229.22      212.22     58.08 o
 -11   5  16     6033.66     6435.21    134.62 o
 -10   5  16        8.77        8.25     59.27 o
  -9   5  16     1132.54      924.71     74.92 o
  -8   5  16      108.70       22.41     70.36 o
  -7   5  16      920.38      904.56     60.47 o
  -6   5  16     2122.50     2100.40     71.64 o
  -5   5  16    18584.06    18412.27    156.51 o
  -4   5  16        0.79       27.49     48.41 o
  -3   5  16     1442.74     1500.54     58.54 o
  -2   5  16     1155.48     1206.45     59.74 o
  -1   5  16     1307.35     1220.25     70.25 o
   0   5  16     6632.85     6415.79    174.16 o
   1   5  16       84.52       71.47     65.17 o
   2   5  16      283.23      176.69     65.40 o
   3   5  16      240.80      217.95     60.63 o
   4   5  16      595.03      477.44     63.14 o
   5   5  16     3656.51     3705.83     91.98 o
   6   5  16     1294.26     1192.69     56.43 o
   7   5  16      331.47      381.91     44.78 o
   8   5  16      174.08      153.10     37.95 o
   9   5  16      185.60      216.81     35.78 o
  10   5  16     1527.14     1546.21    126.54 o
  11   5  16      317.79      381.95    180.61 o
  12   5  16     3574.21     3764.47    245.44 o
  13   5  16      191.79      190.33    174.25 o
  14   5  16      362.97      292.46    181.51 o
  15   5  16        1.48       22.54    178.90 o
  16   5  16     1155.84     1078.32    209.62 o
  17   5  16       73.91      137.45    189.36 o
  18   5  16      237.58      171.65    183.09 o
 -17   6  16      245.81      219.27    171.75 o
 -16   6  16      267.80      142.20    148.35 o
 -15   6  16      166.46      202.80     81.26 o
 -14   6  16     6492.79     7089.48    291.39 o
 -13   6  16      520.17      614.50    175.81 o
 -12   6  16      639.25      542.49     80.67 o
 -11   6  16       99.31       13.38     80.99 o
 -10   6  16      643.30      661.07     88.48 o
  -9   6  16      486.45      401.32    120.04 o
  -8   6  16    18571.38    18458.87    559.51 o
  -7   6  16      213.17      165.38     65.96 o
  -6   6  16     1202.73     1173.72     77.49 o
  -5   6  16     4103.80     4144.39    104.99 o
  -4   6  16    15348.12    15216.35    220.35 o
  -3   6  16      201.86      202.36     68.67 o
  -2   6  16     8323.06     7114.94    627.18 o
  -1   6  16     2236.00     2246.90     99.54 o
   0   6  16     3426.56     3531.13    112.51 o
   1   6  16     4627.60     4689.48    118.03 o
   2   6  16     6329.96     6273.90    172.86 o
   3   6  16      517.94      613.58     80.33 o
   4   6  16     2501.53     2404.07    136.75 o
   5   6  16      611.02      595.99     73.27 o
   6   6  16     1568.82     1338.58     67.65 o
   7   6  16     3433.23     3001.84    107.79 o
   8   6  16     7064.29     6755.36    231.59 o
   9   6  16      645.00      474.69     90.60 o
  10   6  16       22.88       97.44    173.58 o
  11   6  16      168.80      157.37    164.26 o
  12   6  16        0.23      114.11    174.26 o
  13   6  16      984.64     1054.53    203.93 o
  14   6  16     1350.65     1568.20    215.27 o
  15   6  16       35.92       94.63    185.38 o
  16   6  16       52.91      100.22    188.32 o
  17   6  16      240.64       88.59    190.44 o
 -16   7  16      137.18      101.33    173.65 o
 -15   7  16       19.91       65.07     87.83 o
 -14   7  16       47.14       62.62     85.01 o
 -13   7  16      506.61      511.56     99.13 o
 -12   7  16       41.89       79.69     80.62 o
 -11   7  16     5765.79     5799.08    150.30 o
 -10   7  16     3978.91     4202.75    137.77 o
  -9   7  16     3995.78     3883.75    134.60 o
  -8   7  16      178.88      222.04     88.62 o
  -7   7  16     5446.50     5406.23    168.04 o
  -6   7  16      312.97      220.55     95.83 o
  -5   7  16     6709.14     6483.75    160.60 o
  -4   7  16     1639.66     1627.59    161.16 o
  -3   7  16      514.05      556.89    148.40 o
  -2   7  16       35.04       16.66    148.53 o
  -1   7  16    21644.80    20660.43    902.24 o
   0   7  16     1328.46     1379.28    100.17 o
   1   7  16    11170.59    10118.55    304.73 o
   2   7  16        5.44       30.73     78.30 o
   3   7  16     9098.24     8500.22    309.11 o
   4   7  16      101.67       83.44     74.16 o
   5   7  16     7996.26     8200.99    151.33 o
   6   7  16      251.23      271.95     91.78 o
   7   7  16      382.72      272.58    160.25 o
   8   7  16      181.38       17.41    182.33 o
   9   7  16      269.32      199.24    165.39 o
  10   7  16      146.29      282.02    193.79 o
  11   7  16     5424.78     5999.70    276.41 o
  12   7  16      599.05      672.15    190.60 o
  13   7  16       99.47       87.97    183.43 o
  14   7  16       27.63      -29.37    184.29 o
  15   7  16      241.34       82.33    187.13 o
  16   7  16        1.23      134.80    185.79 o
 -14   8  16     4415.63     4083.07    151.32 o
 -13   8  16      872.55      765.13    110.60 o
 -12   8  16      638.13      649.96     75.16 o
 -11   8  16        0.46       41.88     90.14 o
 -10   8  16     1519.22     1445.07    109.24 o
  -9   8  16      709.41      702.05    100.64 o
  -8   8  16     4082.98     4106.12    146.91 o
  -7   8  16     5177.48     5232.04    208.08 o
  -6   8  16     1969.15     2072.45    163.32 o
  -5   8  16        1.93       69.08    131.26 o
  -4   8  16      875.77     1003.23    155.24 o
  -3   8  16      240.96      208.45    139.21 o
  -2   8  16     7145.03     7057.81    237.71 o
  -1   8  16      429.80      333.77    161.43 o
   0   8  16      873.75      902.23    156.31 o
   1   8  16      446.98      561.33    175.89 o
   2   8  16     7205.93     7645.67    269.62 o
   3   8  16      684.55      676.78     92.70 o
   4   8  16     2513.08     2106.43    106.53 o
   5   8  16      577.89      772.07    183.43 o
   6   8  16     1442.68     1615.23    209.73 o
   7   8  16      163.85      270.86    183.08 o
   8   8  16     2469.09     2305.84    207.07 o
   9   8  16     2985.57     3123.20    241.52 o
  10   8  16      214.36      339.96    173.61 o
  11   8  16       16.47      -14.61    190.15 o
  12   8  16      464.22      396.90    194.05 o
  13   8  16      377.01      393.57    184.38 o
  14   8  16      625.19      522.12    193.54 o
 -14   9  16        0.40       29.72    118.69 o
 -13   9  16      165.34      151.24    106.17 o
 -12   9  16      653.80      745.95    108.07 o
 -11   9  16     2145.09     2107.16    156.51 o
 -10   9  16       12.22       90.18    123.84 o
  -9   9  16        0.49       -7.85    119.94 o
  -8   9  16      101.81      142.10    129.07 o
  -7   9  16      449.12      443.61    145.05 o
  -6   9  16      220.15      141.24    140.73 o
  -5   9  16     3383.37     3094.72    194.30 o
  -4   9  16      345.58      280.66    143.40 o
  -3   9  16      853.31      761.97    156.35 o
  -2   9  16      701.10      621.75    163.54 o
  -1   9  16       64.58      226.58    155.01 o
   0   9  16     2196.44     2251.48    194.87 o
   1   9  16      740.68      652.73    158.71 o
   2   9  16      627.81      651.13    178.47 o
   3   9  16      189.31      274.37    178.05 o
   4   9  16      153.43      115.34    178.22 o
   5   9  16     1564.37     1698.13    211.12 o
   6   9  16     2327.27     2329.89    218.34 o
   7   9  16     2960.95     3099.52    222.36 o
   8   9  16      155.29       76.98    176.27 o
   9   9  16      454.82      436.13    196.80 o
  10   9  16     1063.35     1070.95    199.92 o
  11   9  16      454.36      532.17    192.90 o
  12   9  16     2002.61     2229.51    240.15 o
 -14  10  16      213.99      354.42    153.84 o
 -13  10  16       40.06      123.26    141.20 o
 -12  10  16       29.35      -25.69    140.43 o
 -11  10  16        5.66      120.23    140.14 o
 -10  10  16      573.80      486.27    144.46 o
  -9  10  16        0.46        4.73    135.10 o
  -8  10  16       91.75      251.85    143.88 o
  -7  10  16      384.60      211.21    147.17 o
  -6  10  16       89.84       92.81    142.41 o
  -5  10  16      887.01      721.96    157.23 o
  -4  10  16       45.84       77.01    145.80 o
  -3  10  16     1339.83     1197.43    169.47 o
  -2  10  16      109.78      179.55    160.16 o
  -1  10  16     1223.48     1253.00    185.09 o
   0  10  16      147.92      158.12    160.81 o
   1  10  16      363.45      481.75    171.80 o
   2  10  16       93.42      535.62    192.86 o
   3  10  16     2320.38     2630.27    220.80 o
   4  10  16      716.79      660.11    186.02 o
   5  10  16      611.34      597.95    187.96 o
   6  10  16        0.88     -140.74    186.49 o
   7  10  16      741.86      770.80    204.58 o
   8  10  16      151.27      163.78    177.59 o
   9  10  16     2139.67     2057.57    230.00 o
 -13  11  16       72.53       56.40    143.38 o
 -12  11  16      274.57      298.13    154.84 o
 -11  11  16     1494.90     1839.88    194.80 o
 -10  11  16      103.20      125.30    102.96 o
  -9  11  16       97.45      116.89    143.08 o
  -8  11  16      109.55      107.29    141.05 o
  -7  11  16       42.71       24.50    146.54 o
  -6  11  16       21.48       73.24    152.55 o
  -5  11  16       35.82      105.18    158.58 o
  -4  11  16        2.01       36.38    159.77 o
  -3  11  16       28.20      -64.81    164.32 o
  -2  11  16        1.82       39.63    163.00 o
  -1  11  16     1263.79     1199.44    187.51 o
   0  11  16        1.39        8.84    174.79 o
   1  11  16       58.64      136.45    161.65 o
   2  11  16      195.50      221.88    174.66 o
   3  11  16       35.79       21.64    182.04 o
   4  11  16      154.87      295.78    192.57 o
   5  11  16     1524.47     2015.24    232.21 o
   6  11  16     1622.55     1759.83    231.67 o
  -9  12  16       17.84      -29.79    147.24 o
  -8  12  16     1289.95     1196.79    177.25 o
  -7  12  16      544.43      508.54    166.07 o
  -6  12  16      345.01      300.00    162.67 o
  -5  12  16     1593.36     1446.00    192.36 o
  -4  12  16     1102.13     1040.99    185.04 o
  -3  12  16       29.43       26.69    164.40 o
  -2  12  16      900.84      955.77    197.30 o
  -1  12  16     1713.60     1498.16    203.77 o
   0  12  16      566.19      434.80    182.62 o
 -19   0  17      346.77      392.62    180.99 o
 -17   0  17     1167.12      880.99    204.80 o
 -15   0  17      166.12      365.70    149.87 o
 -13   0  17     2186.15     2009.99    213.56 o
 -11   0  17      394.95      252.01     59.18 o
  -9   0  17      313.83      205.68     75.72 o
  -7   0  17     5112.25     5241.85    335.60 o
  -5   0  17     1433.63     1277.83    123.55 o
  -3   0  17     6689.04     7525.53    213.65 o
  -1   0  17     5185.33     5874.22    144.41 o
   1   0  17     9808.27    10451.73    260.01 o
   3   0  17    12651.61    12536.87    115.03 o
   5   0  17    12462.60    11167.11    195.71 o
   7   0  17      552.25      574.79    147.95 o
   9   0  17     3223.64     3111.78    210.01 o
  11   0  17      911.84     1018.47    177.89 o
  13   0  17    11453.26    12192.25    339.02 o
  15   0  17     4113.65     4262.05    241.33 o
  17   0  17     1262.57     1210.57    178.73 o
 -19   1  17        0.62       29.53    111.81 o
 -18   1  17      468.75      598.19    140.54 o
 -17   1  17     2084.53     2259.34    158.42 o
 -16   1  17       15.66      119.57    121.01 o
 -15   1  17      684.12      708.36    121.52 o
 -14   1  17      304.21      364.62     29.91 o
 -13   1  17      218.59      208.67     28.48 o
 -12   1  17       21.18       41.80     32.73 o
 -11   1  17     2709.66     2673.77     69.80 o
 -10   1  17      414.22      511.81     50.79 o
  -9   1  17        6.12       32.57     42.80 o
  -8   1  17      131.84      201.56     46.95 o
  -7   1  17     5348.08     5353.76     97.30 o
  -6   1  17     4197.38     4498.33    143.26 o
  -5   1  17     1244.06     1518.99    129.30 o
  -4   1  17     1457.59     1607.08     99.59 o
  -3   1  17     8447.05     8693.74    357.41 o
  -2   1  17      231.83      242.01     48.36 o
  -1   1  17    24070.85    24670.88    222.05 o
   0   1  17    15615.06    14542.59    152.40 o
   1   1  17     3982.78     4158.55     86.32 o
   2   1  17      425.90      492.57     50.81 o
   3   1  17      526.80      393.65     34.19 o
   4   1  17     1553.22     1666.62     86.14 o
   5   1  17     4984.34     5279.32    160.79 o
   6   1  17    15025.53    15407.77    238.53 o
   7   1  17       15.89       46.90     98.98 o
   8   1  17      980.60     1228.75    162.28 o
   9   1  17      452.90      421.37    114.70 o
  10   1  17     2680.70     2659.38    141.10 o
  11   1  17        7.91       69.20    109.19 o
  12   1  17     2939.05     3130.79    153.34 o
  13   1  17      212.65      186.27    116.33 o
  14   1  17      755.22      759.85    124.09 o
  15   1  17        0.41      -40.67    112.93 o
  16   1  17     2464.18     2423.84    146.37 o
  17   1  17       90.91      138.91    113.14 o
  18   1  17      488.36      520.54    166.33 o
  19   1  17       10.59       45.76    152.86 o
 -19   2  17       62.69       46.74    111.49 o
 -18   2  17        9.61       -5.30    119.45 o
 -17   2  17        5.07      -24.30    183.41 o
 -16   2  17      108.05        9.32    175.30 o
 -15   2  17      846.88      792.11    190.82 o
 -14   2  17     9228.12     9222.53    307.09 o
 -13   2  17        7.95       83.25     77.64 o
 -12   2  17       17.40       34.77     33.59 o
 -11   2  17      185.19      243.82     40.19 o
 -10   2  17     1400.69     1421.33     65.03 o
  -9   2  17      593.71      648.62     56.36 o
  -8   2  17    11018.43    11186.69    233.86 o
  -7   2  17      840.03      803.98     62.98 o
  -6   2  17     7929.04     8207.37    152.98 o
  -5   2  17     1345.69     1342.42     98.60 o
  -4   2  17     9125.96     9277.99    161.30 o
  -3   2  17     3305.73     3229.36     92.13 o
  -2   2  17    10200.00    10485.25    137.98 o
  -1   2  17     1532.40     1184.91     62.01 o
   0   2  17     6587.39     6582.16     86.17 o
   1   2  17     1099.89     1175.66     65.77 o
   2   2  17    19271.43    18958.17    144.38 o
   3   2  17     8793.75     7993.71    119.42 o
   4   2  17     1455.98     1403.19     82.26 o
   5   2  17     1219.55     1056.91    109.82 o
   6   2  17      293.72      156.80     43.54 o
   7   2  17     3599.22     3404.04    243.36 o
   8   2  17     1232.83     1231.79    120.00 o
   9   2  17     5924.52     6180.99    177.83 o
  10   2  17      360.88      286.19    115.69 o
  11   2  17      804.68      636.22    123.36 o
  12   2  17        0.40      -63.97    115.28 o
  13   2  17      162.14      336.09    125.06 o
  14   2  17       26.18      130.76    173.25 o
  15   2  17      706.58      703.35    187.33 o
  16   2  17        0.21       -2.58    173.94 o
  17   2  17       71.80       72.81    171.28 o
  18   2  17       17.32        1.20    164.77 o
  19   2  17      580.11      669.13    184.09 o
 -19   3  17      251.34       41.32    168.47 o
 -18   3  17        0.36       40.53    148.28 o
 -17   3  17     6410.64     6182.94    296.61 o
 -16   3  17      581.27      539.68    186.57 o
 -15   3  17       57.83       17.29    135.36 o
 -14   3  17        5.03      -79.07    178.41 o
 -13   3  17      698.73      581.68     76.55 o
 -12   3  17      363.24      317.62     62.07 o
 -11   3  17    17243.11    16631.24    180.65 o
 -10   3  17      251.85      218.81     51.81 o
  -9   3  17     2829.16     2835.12     76.24 o
  -8   3  17       28.50      -36.69     82.26 o
  -7   3  17     9391.16     8506.91    145.22 o
  -6   3  17      219.65      156.28     64.03 o
  -5   3  17    17103.39    17722.38    168.97 o
  -4   3  17     3959.09     4113.95     83.13 o
  -3   3  17     5949.69     6072.51    109.21 o
  -2   3  17      571.13      665.15     71.34 o
  -1   3  17     7079.04     6940.33     96.95 o
   0   3  17      796.17      759.58     58.45 o
   1   3  17      357.24      240.12     51.10 o
   2   3  17     1108.02     1074.13     84.34 o
   3   3  17     3603.12     4041.43    207.36 o
   4   3  17     2600.49     2401.27    191.02 o
   5   3  17     5993.18     5838.93    220.82 o
   6   3  17        2.63       49.53     66.21 o
   7   3  17       74.25        4.55     61.18 o
   8   3  17      334.45      286.69     73.97 o
   9   3  17      211.66      153.35     57.44 o
  10   3  17     1521.11     1434.74     79.33 o
  11   3  17       41.58       32.71    164.88 o
  12   3  17      117.87       96.66    184.55 o
  13   3  17      120.15       25.82    184.57 o
  14   3  17      707.69      702.08    200.09 o
  15   3  17      132.72       99.08    186.41 o
  16   3  17      366.65      445.14    198.70 o
  17   3  17      350.87      168.41    189.69 o
  18   3  17      192.40      127.51    174.24 o
  19   3  17        1.78        8.80    160.99 o
 -18   4  17       58.46       -7.53    175.99 o
 -17   4  17       43.86      157.80    178.96 o
 -16   4  17       14.83      -40.61    171.76 o
 -15   4  17      352.55      446.96    185.56 o
 -14   4  17    13167.68    12120.11    341.91 o
 -13   4  17     3103.20     2841.57     86.02 o
 -12   4  17     4602.99     5102.80    203.57 o
 -11   4  17      297.55      197.51     61.63 o
 -10   4  17     2912.24     3027.00    124.45 o
  -9   4  17      135.64      215.82     63.29 o
  -8   4  17    25183.96    24581.73    197.92 o
  -7   4  17      244.62      300.08     72.48 o
  -6   4  17     3131.16     2890.47     75.25 o
  -5   4  17     4416.65     4494.85    103.27 o
  -4   4  17     9569.22     9922.72    142.49 o
  -3   4  17     1226.16     1214.50     65.82 o
  -2   4  17     4108.43     3900.15     97.95 o
  -1   4  17     4439.10     4464.96     87.01 o
   0   4  17     8623.68     8890.50     92.42 o
   1   4  17      507.70      579.64     70.69 o
   2   4  17    12360.97    11711.67    534.03 o
   3   4  17      423.26      429.75     60.90 o
   4   4  17     1466.44     1506.42     65.99 o
   5   4  17      382.94      440.18     46.88 o
   6   4  17     5094.34     4461.68    168.39 o
   7   4  17      350.77      309.50     77.48 o
   8   4  17     4993.72     4471.88    118.09 o
   9   4  17     1231.84     1303.61     98.10 o
  10   4  17      202.66      228.66     67.30 o
  11   4  17       96.58      160.75    179.34 o
  12   4  17     1417.10     1204.72    197.86 o
  13   4  17      385.83      404.57    192.30 o
  14   4  17      442.79      429.04    199.18 o
  15   4  17       81.85      107.73    190.73 o
  16   4  17       59.94      123.09    192.05 o
  17   4  17        1.87     -112.18    189.21 o
  18   4  17      603.60      449.14    190.15 o
 -17   5  17     3841.31     3847.04    253.12 o
 -16   5  17      594.42      640.88    181.48 o
 -15   5  17     1057.25      985.13    196.74 o
 -14   5  17      450.89      493.54     85.34 o
 -13   5  17      775.90      449.97    180.27 o
 -12   5  17       61.30       25.71     58.66 o
 -11   5  17     6330.28     6234.34    114.20 o
 -10   5  17     1177.38     1298.14     77.62 o
  -9   5  17     6237.73     6168.54    118.12 o
  -8   5  17       56.57       20.75     53.00 o
  -7   5  17      172.11      200.96     58.66 o
  -6   5  17     2022.72     1935.99     74.75 o
  -5   5  17    10781.92    10459.73    124.68 o
  -4   5  17      231.79      227.11     56.75 o
  -3   5  17     3577.52     3360.17     79.61 o
  -2   5  17      150.92      197.94     54.21 o
  -1   5  17     4885.62     4626.46    180.38 o
   0   5  17     2368.59     2502.39     96.97 o
   1   5  17     5237.93     5052.96    118.13 o
   2   5  17      506.93      635.05     68.28 o
   3   5  17     1631.82     1731.64     82.18 o
   4   5  17     2624.07     2685.19     88.81 o
   5   5  17     1588.26     1498.67     71.62 o
   6   5  17     3386.35     3323.27     85.91 o
   7   5  17     2298.17     2271.70     98.75 o
   8   5  17     1470.89     1373.38     58.56 o
   9   5  17      650.98      510.39     81.95 o
  10   5  17     1477.56     1888.20    210.97 o
  11   5  17      841.07      647.28    185.70 o
  12   5  17     1614.55     1753.90    207.53 o
  13   5  17       78.17       16.98    183.90 o
  14   5  17     1567.44     1659.54    225.11 o
  15   5  17     1271.34     1180.92    211.80 o
  16   5  17     1349.39     1259.84    219.28 o
  17   5  17       98.48      -39.31    193.70 o
  18   5  17      262.73      198.64    189.05 o
 -17   6  17      171.15      136.75    167.60 o
 -16   6  17        0.39       -0.61    181.76 o
 -15   6  17      884.75      773.67    193.69 o
 -14   6  17      274.80      421.26     95.70 o
 -13   6  17       30.63       72.42    137.56 o
 -12   6  17       10.61      -18.31     77.91 o
 -11   6  17       33.34       48.03     77.57 o
 -10   6  17      158.26      158.49     88.88 o
  -9   6  17       62.16      138.84     92.58 o
  -8   6  17     1307.96     1269.36     95.24 o
  -7   6  17     1453.94     1728.61     81.62 o
  -6   6  17      758.44      848.60     72.99 o
  -5   6  17      327.68      360.27     98.06 o
  -4   6  17       71.33      348.05    105.61 o
  -3   6  17     3166.75     3187.15     98.39 o
  -2   6  17     1658.52     1629.94    115.72 o
  -1   6  17     1761.73     1809.94    101.04 o
   0   6  17        0.64       13.86     72.64 o
   1   6  17       32.20       65.30     74.90 o
   2   6  17        1.36       54.77     67.63 o
   3   6  17    10396.27    10318.18    712.83 o
   4   6  17     3281.22     3200.71    203.93 o
   5   6  17        1.95      -34.54     63.16 o
   6   6  17      120.23       37.97     51.44 o
   7   6  17     1586.26     1427.75     63.74 o
   8   6  17       57.64       96.10     82.11 o
   9   6  17     6215.47     6495.52    273.54 o
  10   6  17       55.23      102.99    159.32 o
  11   6  17      484.96      301.04    186.67 o
  12   6  17      491.83      568.49    194.05 o
  13   6  17     3415.92     3464.55    248.08 o
  14   6  17        1.32      102.66    183.71 o
  15   6  17     1385.71     1408.29    216.99 o
  16   6  17      141.58       87.23    193.01 o
  17   6  17      168.33       96.17    194.25 o
 -15   7  17       14.65      -24.38    188.69 o
 -14   7  17      119.71      140.83     87.59 o
 -13   7  17       42.14      -91.98    159.27 o
 -12   7  17      367.15      370.00     89.63 o
 -11   7  17       22.66      244.17     97.48 o
 -10   7  17      247.26      323.12     97.09 o
  -9   7  17     1223.73     1088.02    110.36 o
  -8   7  17      862.54      805.95    106.62 o
  -7   7  17       67.16      119.84     96.46 o
  -6   7  17      157.05      249.69     91.03 o
  -5   7  17       24.81       48.15     95.78 o
  -4   7  17     1081.70     1077.44    152.95 o
  -3   7  17      654.41      724.65    148.38 o
  -2   7  17     2246.67     2439.33    176.51 o
  -1   7  17      682.05     1014.11    176.12 o
   0   7  17    12198.17    12056.77    423.16 o
   1   7  17      291.84      393.25     85.33 o
   2   7  17        7.25      -15.20     72.04 o
   3   7  17      194.90      215.80     77.91 o
   4   7  17      516.58      307.96     78.47 o
   5   7  17      274.30      187.26     73.85 o
   6   7  17     6664.48     6869.15    277.69 o
   7   7  17      313.18      323.36    162.84 o
   8   7  17      765.83      711.20    189.77 o
   9   7  17      142.40      136.12    183.94 o
  10   7  17     2616.65     2571.98    225.65 o
  11   7  17       89.51      158.40    188.52 o
  12   7  17     5075.95     6030.86    293.08 o
  13   7  17      924.66      749.45    192.95 o
  14   7  17        1.74      -53.78    183.77 o
  15   7  17        3.88       24.69    180.60 o
 -14   8  17     1480.47     1845.46    166.77 o
 -13   8  17        2.80       -9.58     91.46 o
 -12   8  17       95.32       19.88    164.92 o
 -11   8  17      120.89      107.21     95.40 o
 -10   8  17        4.98       37.13     96.81 o
  -9   8  17        1.52       27.49     96.54 o
  -8   8  17     1394.00     1554.61    115.85 o
  -7   8  17      342.48      346.32    138.73 o
  -6   8  17      912.24      905.00    153.62 o
  -5   8  17       52.24       38.98    137.49 o
  -4   8  17     5252.96     5517.72    223.45 o
  -3   8  17     1719.18     1776.87    176.83 o
  -2   8  17       58.34      130.39    155.85 o
  -1   8  17      572.44      506.02    152.34 o
   0   8  17        8.82      -22.53    157.87 o
   1   8  17     3290.41     3106.82    203.89 o
   2   8  17     2342.45     2275.42    209.81 o
   3   8  17     4711.72     4657.25    245.33 o
   4   8  17        8.15      -44.79    166.18 o
   5   8  17     2180.96     2217.41    212.73 o
   6   8  17       39.29      -39.65    183.52 o
   7   8  17     1399.41     1805.91    216.64 o
   8   8  17      124.77       82.37    168.60 o
   9   8  17     2120.49     2017.07    223.84 o
  10   8  17     1298.18     1296.04    209.86 o
  11   8  17      338.71      241.73    194.66 o
  12   8  17      145.58      412.93    188.03 o
  13   8  17     1681.78     1639.96    223.15 o
 -14   9  17      410.58      416.64    134.84 o
 -13   9  17      449.63      371.40    103.11 o
 -12   9  17       11.49       23.49    103.88 o
 -11   9  17     3007.27     2864.42    173.03 o
 -10   9  17      403.02      433.32    125.44 o
  -9   9  17      818.19      937.89    139.87 o
  -8   9  17     2226.58     2174.16    167.05 o
  -7   9  17     2946.95     2806.95    184.07 o
  -6   9  17      133.13      240.55    145.71 o
  -5   9  17     2202.31     2390.39    182.71 o
  -4   9  17      573.14      387.33    157.84 o
  -3   9  17     1637.07     1628.56    180.11 o
  -2   9  17      152.28       85.73    150.03 o
  -1   9  17     3703.61     3485.04    205.17 o
   0   9  17       47.69      116.07    170.47 o
   1   9  17       10.01       22.67    146.75 o
   2   9  17       88.76       -0.82    168.37 o
   3   9  17        6.22      -75.51    179.39 o
   4   9  17      504.97      588.36    188.49 o
   5   9  17     1294.08     1380.88    206.94 o
   6   9  17     1268.47     1046.93    204.89 o
   7   9  17        0.77      103.05    178.45 o
   8   9  17      827.40      730.23    185.81 o
   9   9  17       48.72      126.09    193.98 o
  10   9  17      979.23      916.46    194.30 o
  11   9  17       69.21        0.20    194.81 o
 -13  10  17      717.57      757.18    155.33 o
 -12  10  17      574.74      471.63    146.51 o
 -11  10  17      495.31      509.74    150.21 o
 -10  10  17     2825.39     2496.36    178.30 o
  -9  10  17      231.38      167.42    132.14 o
  -8  10  17     4508.07     4258.08    212.53 o
  -7  10  17     1327.56     1477.10    173.64 o
  -6  10  17     2098.29     2143.63    186.45 o
  -5  10  17     1136.48     1151.67    171.69 o
  -4  10  17      429.69      445.17    156.33 o
  -3  10  17        0.18      133.00    160.78 o
  -2  10  17     1232.63     1167.73    186.88 o
  -1  10  17     1322.00     1400.86    182.36 o
   0  10  17     1090.84     1097.97    191.20 o
   1  10  17      656.59      723.91    171.24 o
   2  10  17     2673.43     3166.76    235.83 o
   3  10  17      108.81      211.21    179.45 o
   4  10  17       11.20      -37.89    169.32 o
   5  10  17      131.01      215.03    175.89 o
   6  10  17      161.60      103.26    183.20 o
   7  10  17      545.92      592.54    204.49 o
   8  10  17      927.02      995.87    214.73 o
 -12  11  17      728.82      782.64    170.58 o
 -11  11  17     4021.15     3583.33    221.82 o
 -10  11  17      831.61      768.08    165.64 o
  -9  11  17      483.63      409.05    145.96 o
  -8  11  17        9.44       35.90    146.61 o
  -7  11  17      671.06      573.86    158.03 o
  -6  11  17       17.12       43.41    152.82 o
  -5  11  17     1899.44     1879.77    194.96 o
  -4  11  17      568.10      685.04    174.35 o
  -3  11  17      151.12      163.22    167.19 o
  -2  11  17      444.67      540.24    171.14 o
  -1  11  17     1708.16     1719.30    196.57 o
   0  11  17      259.00      306.23    182.08 o
   1  11  17     1372.50     1345.21    193.03 o
   2  11  17      850.95      820.71    190.04 o
   3  11  17      911.47      845.43    208.48 o
   4  11  17       16.18      171.17    191.49 o
  -8  12  17      195.84      259.77    155.93 o
  -7  12  17      481.04      414.90    165.90 o
  -6  12  17        2.46      -60.10    161.06 o
  -5  12  17      144.27      166.41    163.12 o
  -4  12  17      607.86      499.76    171.60 o
  -3  12  17      506.47      582.58    177.30 o
  -2  12  17     1747.27     1506.38    209.56 o
  -1  12  17     1123.72     1035.35    198.96 o
 -18   0  18      374.66      210.48    153.50 o
 -16   0  18      388.07      374.09    187.21 o
 -14   0  18    17661.37    17515.88    391.29 o
 -12   0  18     2720.33     3123.52     83.60 o
 -10   0  18        4.90      -24.02     66.55 o
  -8   0  18     3551.46     3162.56    133.34 o
  -6   0  18     6154.42     6128.84    184.54 o
  -4   0  18     5840.95     5514.27    191.99 o
  -2   0  18      362.61      337.44     88.64 o
   0   0  18     5541.26     5987.10    179.66 o
   2   0  18     4371.64     4089.36    102.18 o
   4   0  18     4221.90     3636.35    666.22 o
   6   0  18      944.51     1017.08    172.53 o
   8   0  18      644.69      538.27    173.00 o
  10   0  18      913.02      624.24    161.95 o
  12   0  18      318.53      167.70    168.88 o
  14   0  18       63.72       94.64    165.09 o
  16   0  18      563.79      541.38    178.06 o
  18   0  18      166.70       84.66    157.89 o
 -19   1  18       57.23       60.98    118.91 o
 -18   1  18      356.69      293.60    132.89 o
 -17   1  18     7124.73     6785.00    217.30 o
 -16   1  18      168.91      307.79    126.73 o
 -15   1  18     2153.94     1862.30    147.73 o
 -14   1  18       23.57       40.22    179.87 o
 -13   1  18      740.41      612.95     31.10 o
 -12   1  18        5.45       24.25     36.34 o
 -11   1  18    11553.30    11332.82    146.12 o
 -10   1  18     1908.89     1925.95     68.53 o
  -9   1  18     7239.40     7003.69    120.59 o
  -8   1  18      206.58      104.74     56.68 o
  -7   1  18     2625.28     2532.67    109.52 o
  -6   1  18      107.82      236.99     89.06 o
  -5   1  18     3643.91     3624.77    161.03 o
  -4   1  18     7467.23     8035.21    125.61 o
  -3   1  18     4911.04     5332.35    110.09 o
  -2   1  18       97.62      136.33     50.38 o
  -1   1  18     2476.65     2654.56     76.66 o
   0   1  18     6474.01     7085.57    102.53 o
   1   1  18     2233.84     2088.92     62.82 o
   2   1  18      977.48      975.20     50.72 o
   3   1  18     3465.20     3105.82     76.30 o
   4   1  18      918.94      894.34    115.88 o
   5   1  18        3.54       48.82     25.46 o
   6   1  18     9795.89    10966.37    216.93 o
   7   1  18       38.76       92.67    116.01 o
   8   1  18       73.69       67.09    105.19 o
   9   1  18     1130.41     1193.25    131.88 o
  10   1  18      170.16      250.63    117.06 o
  11   1  18       11.11       25.96    111.31 o
  12   1  18      880.40      981.79    132.22 o
  13   1  18       14.00       50.05    114.53 o
  14   1  18       15.93      -63.82    114.42 o
  15   1  18      545.78      427.56    120.74 o
  16   1  18     1314.75     1303.46    136.14 o
  17   1  18      257.93      281.06    116.78 o
  18   1  18       50.99      128.04    162.39 o
  19   1  18        7.33      -31.91    158.54 o
 -19   2  18      121.88       55.44    119.21 o
 -18   2  18      115.97       78.06    126.05 o
 -17   2  18      332.78      139.08    190.34 o
 -16   2  18       28.99      -62.01    178.55 o
 -15   2  18        3.78       49.96    174.25 o
 -14   2  18     3132.40     2960.62    209.57 o
 -13   2  18     2626.75     2683.82     97.67 o
 -12   2  18     3028.27     2735.74     61.29 o
 -11   2  18     1092.75      998.25     49.13 o
 -10   2  18     3956.96     3685.85     91.61 o
  -9   2  18       24.90       84.05     53.90 o
  -8   2  18    13996.18    13609.66    813.30 o
  -7   2  18      125.16      285.32     91.86 o
  -6   2  18     3822.35     4043.06    100.10 o
  -5   2  18       63.76       73.18     67.65 o
  -4   2  18     2921.36     3177.62     94.14 o
  -3   2  18    10828.79    11279.51    143.92 o
  -2   2  18     7989.13     8314.58    130.63 o
  -1   2  18     2816.08     2970.89     69.65 o
   0   2  18      710.54      650.42     57.08 o
   1   2  18     1800.39     1795.64     62.81 o
   2   2  18        6.46      176.99     70.91 o
   3   2  18    19903.21    17947.32    381.55 o
   4   2  18      256.94      222.26    103.88 o
   5   2  18     2307.66     2106.41    139.10 o
   6   2  18     6514.39     6217.46    103.38 o
   7   2  18     1352.89     1214.99     96.70 o
   8   2  18       30.20       43.69     26.96 o
   9   2  18     9257.91     8966.05    207.17 o
  10   2  18     1245.13     1231.17    127.55 o
  11   2  18      663.06      666.89    129.69 o
  12   2  18      465.41      457.53    122.89 o
  13   2  18     3408.98     3661.35    249.97 o
  14   2  18        0.69      -30.71    170.11 o
  15   2  18     1398.78     1479.52    206.60 o
  16   2  18      443.65      465.81    190.25 o
  17   2  18      809.42      791.33    195.74 o
  18   2  18      515.06      461.88    175.29 o
  19   2  18     1647.56     1731.52    202.65 o
 -18   3  18       86.58      151.95    152.80 o
 -17   3  18        8.74      129.90    184.37 o
 -16   3  18       31.16      289.60    187.18 o
 -15   3  18      343.34      262.07    141.26 o
 -14   3  18       32.67       22.73    181.29 o
 -13   3  18       32.58      -20.16    152.51 o
 -12   3  18      511.94      496.64     43.20 o
 -11   3  18      260.44      284.22     53.76 o
 -10   3  18     2341.12     2363.91     97.86 o
  -9   3  18       11.11       -5.44     62.50 o
  -8   3  18      786.30      835.98     76.00 o
  -7   3  18      160.78      161.47     71.55 o
  -6   3  18     8559.26     8705.85    130.72 o
  -5   3  18     8284.68     8424.69    109.01 o
  -4   3  18      935.94     1104.23     66.58 o
  -3   3  18      148.21      165.13     68.47 o
  -2   3  18       25.60       30.80     67.19 o
  -1   3  18        7.85       52.34     55.46 o
   0   3  18    20145.45    18209.23    146.28 o
   1   3  18      246.53      245.05     54.31 o
   2   3  18     3557.19     3521.76    189.74 o
   3   3  18      148.85      142.92    164.55 o
   4   3  18     2296.04     2047.62    170.07 o
   5   3  18      362.47      383.26    171.96 o
   6   3  18    21299.26    20416.77    196.70 o
   7   3  18      675.51      706.37     69.03 o
   8   3  18     3588.04     3268.10     92.83 o
   9   3  18      177.83      196.33     56.00 o
  10   3  18     6806.47     6271.51    110.66 o
  11   3  18        1.79       -1.17    187.16 o
  12   3  18     5045.14     5369.62    275.24 o
  13   3  18       48.66       48.28    194.55 o
  14   3  18     2464.33     2447.42    236.54 o
  15   3  18       91.07       63.20    186.22 o
  16   3  18     1779.10     1699.24    219.28 o
  17   3  18       29.11       88.10    183.31 o
  18   3  18      853.01      693.22    197.33 o
 -18   4  18       21.12       -6.30    191.61 o
 -17   4  18       71.92       11.32    164.71 o
 -16   4  18       26.52       28.77    185.10 o
 -15   4  18      376.09      180.43    170.09 o
 -14   4  18     1456.61     1455.99    177.89 o
 -13   4  18      258.44      333.17     64.60 o
 -12   4  18      331.89      348.18     60.86 o
 -11   4  18      247.08      139.33     44.95 o
 -10   4  18      535.73      520.86     71.65 o
  -9   4  18     3743.74     4047.60    114.54 o
  -8   4  18     1555.55     1694.24     88.29 o
  -7   4  18     2449.37     2836.66     77.67 o
  -6   4  18     1285.28     1317.89     66.84 o
  -5   4  18        1.35       26.93     56.86 o
  -4   4  18       91.54      221.69     59.88 o
  -3   4  18    13745.49    12857.58    131.71 o
  -2   4  18      266.80      351.99     86.28 o
  -1   4  18      160.67      190.40     83.34 o
   0   4  18      268.32       52.95    133.47 o
   1   4  18        8.29       32.96    143.46 o
   2   4  18       49.86      180.57    155.96 o
   3   4  18    12596.56    11500.20    290.37 o
   4   4  18     1656.24     1616.13    177.46 o
   5   4  18      325.68      383.20    174.06 o
   6   4  18      787.12      836.75     83.77 o
   7   4  18     3636.96     3436.27    113.45 o
   8   4  18      268.15      313.90     71.42 o
   9   4  18     7620.81     6964.35    284.45 o
  10   4  18       40.24       24.33    177.60 o
  11   4  18      721.40      461.66    182.85 o
  12   4  18       36.89      -63.27    193.35 o
  13   4  18     1914.99     1954.61    221.39 o
  14   4  18       21.27      -70.05    192.48 o
  15   4  18     1395.95     1337.28    221.88 o
  16   4  18        8.25       -6.52    194.47 o
  17   4  18      468.23      275.01    191.54 o
  18   4  18        9.20       -9.87    179.17 o
 -17   5  18     1211.12     1194.66    187.85 o
 -16   5  18      178.35      135.47    187.01 o
 -15   5  18      710.14      819.08    200.56 o
 -14   5  18      137.83      141.85    175.75 o
 -13   5  18       41.57        7.07    173.63 o
 -12   5  18      795.75      874.76     91.60 o
 -11   5  18     1016.91     1030.07     74.74 o
 -10   5  18      138.97      245.97     68.35 o
  -9   5  18     2950.06     2735.18     85.93 o
  -8   5  18       98.42      115.93     61.36 o
  -7   5  18     6455.98     6312.28    115.18 o
  -6   5  18     4592.35     4646.33    106.54 o
  -5   5  18     5909.96     6052.36    184.15 o
  -4   5  18       79.70       73.69     58.65 o
  -3   5  18      744.21      670.00     73.99 o
  -2   5  18     1294.45     1183.47     73.89 o
  -1   5  18      393.82      417.22     76.61 o
   0   5  18     3121.38     2954.20    104.96 o
   1   5  18     4325.85     4586.52    116.78 o
   2   5  18      763.99      812.26     73.17 o
   3   5  18      805.23      808.13     73.64 o
   4   5  18     1982.37     1973.68    114.19 o
   5   5  18      262.05      239.28     55.83 o
   6   5  18      979.15      962.72     51.90 o
   7   5  18     1129.90     1063.88     48.40 o
   8   5  18       96.30       68.18     73.59 o
   9   5  18       80.47       -3.26     72.89 o
  10   5  18       93.49      127.26    178.54 o
  11   5  18       14.88      -54.46    182.12 o
  12   5  18     1163.93     1222.83    210.93 o
  13   5  18       48.12      -46.47    185.83 o
  14   5  18      303.10      273.37    192.65 o
  15   5  18        4.45       57.70    195.79 o
  16   5  18      654.84      546.84    205.65 o
  17   5  18      141.48       13.78    195.01 o
 -16   6  18       12.78       13.16    192.45 o
 -15   6  18     1251.92     1143.69    210.44 o
 -14   6  18     6320.20     6701.02    163.37 o
 -13   6  18      886.14      960.57    184.41 o
 -12   6  18     1672.06     1709.32    102.79 o
 -11   6  18       48.90       96.16     83.88 o
 -10   6  18     1119.56     1264.82    106.23 o
  -9   6  18     1686.39     1632.32    111.61 o
  -8   6  18     2630.57     2583.34    136.70 o
  -7   6  18     1194.58     1470.93     87.01 o
  -6   6  18     4236.83     4463.75    225.32 o
  -5   6  18      565.12      614.62     97.38 o
  -4   6  18     9519.76     9521.88    181.73 o
  -3   6  18     1722.40     1865.29    114.99 o
  -2   6  18      613.88      651.01     88.20 o
  -1   6  18     6484.18     6107.59    140.48 o
   0   6  18      433.01      538.17     82.43 o
   1   6  18     1851.58     1937.07     97.74 o
   2   6  18     5625.49     5192.43    126.77 o
   3   6  18      258.82      345.16     80.42 o
   4   6  18      126.04      108.76     71.95 o
   5   6  18      813.56      801.59     73.80 o
   6   6  18      515.48      387.42     61.19 o
   7   6  18       52.33      108.75    103.67 o
   8   6  18       70.40       86.64    157.24 o
   9   6  18      306.77      420.11    187.58 o
  10   6  18      614.50      533.75    184.91 o
  11   6  18      717.78      795.71    201.75 o
  12   6  18       66.37      -50.36    178.75 o
  13   6  18      237.00      287.80    199.74 o
  14   6  18       28.96      125.11    193.88 o
  15   6  18      262.68      275.02    192.80 o
  16   6  18       36.54      -52.01    188.14 o
 -15   7  18      659.09      612.45    201.97 o
 -14   7  18        1.66        7.44     93.37 o
 -13   7  18      654.95      627.60    164.26 o
 -12   7  18        1.95      109.12    179.83 o
 -11   7  18     7726.12     8225.92    243.59 o
 -10   7  18     1469.70     1549.44    108.69 o
  -9   7  18     1703.32     1913.87    118.18 o
  -8   7  18     1295.49     1298.48    126.02 o
  -7   7  18     3001.09     2679.17    126.20 o
  -6   7  18      176.00       75.42     94.11 o
  -5   7  18     2472.10     2109.79    119.67 o
  -4   7  18      608.55      726.50    156.22 o
  -3   7  18     5601.27     6012.11    230.73 o
  -2   7  18        2.33      104.33    157.41 o
  -1   7  18     6254.15     6387.83    244.74 o
   0   7  18      106.08      177.09     84.69 o
   1   7  18     3396.79     3161.36    159.42 o
   2   7  18       57.61       37.72     75.60 o
   3   7  18     1503.90     1492.86     92.24 o
   4   7  18       10.85       25.85     75.53 o
   5   7  18     1578.54     1808.85    211.76 o
   6   7  18      199.47      130.29    193.15 o
   7   7  18     1680.57     1568.23    205.87 o
   8   7  18        5.41       58.34    168.43 o
[truncated: 161,606 more chars]
